# Supplementary material for: A taxonomic study on Epedanidae from Thailand including functional aspects of male genital morphology (Opiliones, Laniatores)
Source: Zookeys. 2020 Feb 24;915:25–58. doi: 10.3897/zookeys.915.47626 (PMC7052023; doi:10.3897/zookeys.915.47626)
Supplement: XML Treatment for Euepedanus [file zookeys.915.47626-treatment1.xml]

<!DOCTYPE tp:taxon-treatment
  PUBLIC "-//TaxonX//DTD Taxonomic Treatment Publishing DTD v0 20100105//EN" "tax-treatment-NSO.dtd">
<tp:taxon-treatment xmlns:tp="http://www.plazi.org/taxpub"><tp:treatment-meta><kwd-group><label>Taxon classification</label><kwd><named-content xmlns:xlink="http://www.w3.org/1999/xlink" content-type="kingdom">Animalia</named-content></kwd><kwd><named-content xmlns:xlink="http://www.w3.org/1999/xlink" content-type="order">Opiliones</named-content></kwd><kwd><named-content xmlns:xlink="http://www.w3.org/1999/xlink" content-type="family">Epedanidae</named-content></kwd></kwd-group><mixed-citation publication-type="journal"><person-group><name><surname>Zhang</surname><given-names>Chao</given-names></name><name><surname>Martens</surname><given-names>Jochen</given-names></name></person-group><article-title>A taxonomic study on <tp:taxon-name><tp:taxon-name-part taxon-name-part-type="family">Epedanidae</tp:taxon-name-part></tp:taxon-name> from Thailand including functional aspects of male genital morphology (<tp:taxon-name><tp:taxon-name-part taxon-name-part-type="order">Opiliones</tp:taxon-name-part></tp:taxon-name>, <tp:taxon-name><tp:taxon-name-part taxon-name-part-type="suborder">Laniatores</tp:taxon-name-part></tp:taxon-name>)</article-title><source>Zookeys</source><day>24</day><month>2</month><year>2020</year><volume>915</volume><fpage>25</fpage><lpage>58</lpage><pub-id pub-id-type="doi">10.3897/zookeys.915.47626</pub-id></mixed-citation></tp:treatment-meta><tp:nomenclature><tp:taxon-name><object-id xmlns:xlink="http://www.w3.org/1999/xlink" content-type="arpha" xlink:type="simple">88CD4B9E-2C14-5311-B0B6-64346017257E</object-id>
            <tp:taxon-name-part taxon-name-part-type="genus" reg="Euepedanus">Euepedanus</tp:taxon-name-part>
          </tp:taxon-name><tp:taxon-authority>Roewer, 1915</tp:taxon-authority><tp:nomenclature-citation-list><tp:nomenclature-citation><tp:taxon-name>
                <tp:taxon-name-part taxon-name-part-type="genus" reg="Euepedanus">Euepedanus</tp:taxon-name-part>
              </tp:taxon-name><comment><xref ref-type="bibr" rid="B13">Roewer 1915</xref>: 62; <xref ref-type="bibr" rid="B14">1923</xref>: 206 (in part); 1938: 114. <xref ref-type="bibr" rid="B21">Suzuki 1969b</xref>: 83; <xref ref-type="bibr" rid="B25">1985</xref>: 81. <xref ref-type="bibr" rid="B29">Zhu and Lian 2006</xref>: 64.</comment></tp:nomenclature-citation><tp:nomenclature-citation><tp:taxon-name>
                <tp:taxon-name-part taxon-name-part-type="genus" reg="Mimepedanus">Mimepedanus</tp:taxon-name-part>
              </tp:taxon-name><comment><xref ref-type="bibr" rid="B14">Roewer 1923</xref>: 208; <xref ref-type="bibr" rid="B16">1938</xref>: 105. Synonymized by <xref ref-type="bibr" rid="B21">Suzuki 1969b</xref>: 83.</comment></tp:nomenclature-citation></tp:nomenclature-citation-list></tp:nomenclature><tp:treatment-sec sec-type="type species" id="SECID0EHJAC"><title>Type species.</title><p><italic><tp:taxon-name><tp:taxon-name-part taxon-name-part-type="genus" reg="Euepedanus">Euepedanus</tp:taxon-name-part> <tp:taxon-name-part taxon-name-part-type="species" reg="trispinosus">trispinosus</tp:taxon-name-part></tp:taxon-name></italic> Roewer, 1915, subsequent designation by <xref ref-type="bibr" rid="B21">Suzuki (1969b</xref>: 83).</p></tp:treatment-sec><tp:treatment-sec sec-type="diagnosis" id="SECID0E3JAC"><title>Diagnosis.</title><p>Medium-sized epedanines (3.00–5.00 mm) with a long median spine on the ocularium. Area II with a pair of long spines. The basichelicerite of chelicerae with numerous tubercles. Pedipalpal femur ventrally with 5–7 seta-tipped tubercles, and distally with two tubercles on medial side. Pedipalpal patella with at least three seta-tipped tubercles. Distitarsus of leg I with two segments (cf. <xref ref-type="bibr" rid="B29">Zhu and Lian 2006</xref>: 64).</p></tp:treatment-sec><tp:treatment-sec sec-type="Included species" id="SECID0EGKAC"><title>Included species</title><p>(nine species). <italic><tp:taxon-name><tp:taxon-name-part taxon-name-part-type="genus" reg="Euepedanus">Euepedanus</tp:taxon-name-part> <tp:taxon-name-part taxon-name-part-type="species" reg="trispinosus">trispinosus</tp:taxon-name-part></tp:taxon-name></italic> Roewer, 1915, <italic><tp:taxon-name><tp:taxon-name-part taxon-name-part-type="genus" reg="Euepedanus">Euepedanus</tp:taxon-name-part> <tp:taxon-name-part taxon-name-part-type="species" reg="orientalis">orientalis</tp:taxon-name-part></tp:taxon-name></italic> (Hirst, 1912), <italic><tp:taxon-name><tp:taxon-name-part taxon-name-part-type="genus" reg="Euepedanus">Euepedanus</tp:taxon-name-part> <tp:taxon-name-part taxon-name-part-type="species" reg="chaiensis">chaiensis</tp:taxon-name-part></tp:taxon-name></italic> Suzuki, 1969b, <italic><tp:taxon-name><tp:taxon-name-part taxon-name-part-type="genus" reg="Euepedanus">Euepedanus</tp:taxon-name-part> <tp:taxon-name-part taxon-name-part-type="species" reg="dividuus">dividuus</tp:taxon-name-part></tp:taxon-name></italic> Suzuki, 1969b, <italic><tp:taxon-name><tp:taxon-name-part taxon-name-part-type="genus" reg="Euepedanus">Euepedanus</tp:taxon-name-part> <tp:taxon-name-part taxon-name-part-type="species" reg="similis">similis</tp:taxon-name-part></tp:taxon-name></italic> Suzuki, 1985, <italic><tp:taxon-name><tp:taxon-name-part taxon-name-part-type="genus" reg="Euepedanus">Euepedanus</tp:taxon-name-part> <tp:taxon-name-part taxon-name-part-type="species" reg="pentaspinulatus">pentaspinulatus</tp:taxon-name-part></tp:taxon-name></italic> Suzuki, 1985, <italic><tp:taxon-name><tp:taxon-name-part taxon-name-part-type="genus" reg="Euepedanus">Euepedanus</tp:taxon-name-part> <tp:taxon-name-part taxon-name-part-type="species" reg="spinosus">spinosus</tp:taxon-name-part></tp:taxon-name></italic> Suzuki, 1985, <italic><tp:taxon-name><tp:taxon-name-part taxon-name-part-type="genus" reg="Euepedanus">Euepedanus</tp:taxon-name-part> <tp:taxon-name-part taxon-name-part-type="species" reg="flavimaculatus">flavimaculatus</tp:taxon-name-part></tp:taxon-name></italic> Zhu and Lian, 2006, and <italic><tp:taxon-name><tp:taxon-name-part taxon-name-part-type="genus" reg="Euepedanus">Euepedanus</tp:taxon-name-part> <tp:taxon-name-part taxon-name-part-type="species" reg="dashdamirovi">dashdamirovi</tp:taxon-name-part></tp:taxon-name></italic> sp. nov.</p></tp:treatment-sec><tp:treatment-sec sec-type="distribution" id="SECID0EPNAC"><title>Distribution.</title><p>Thailand, China, Malaysia, Singapore.</p></tp:treatment-sec><ref-list><ref id="B13"><mixed-citation xmlns:xlink="http://www.w3.org/1999/xlink" xlink:type="simple"><person-group><name name-style="western"><surname>Roewer</surname><given-names>CF</given-names></name></person-group> (<year>1915</year>) <article-title>106 neue Opilioniden. Archiv für Naturgeschichte, Berlin, Abt.</article-title><source>A, Original-Arbeiten</source><volume>81</volume>(<issue>3</issue>): <fpage>1</fpage>–<lpage>152</lpage>.</mixed-citation></ref><ref id="B14"><mixed-citation xmlns:xlink="http://www.w3.org/1999/xlink" xlink:type="simple"><person-group><name name-style="western"><surname>Roewer</surname><given-names>CF</given-names></name></person-group> (<year>1923</year>) <source>Die Weberknechte der Erde. Systematische Bearbeitung der bisher bekannten <tp:taxon-name><tp:taxon-name-part taxon-name-part-type="order">Opiliones</tp:taxon-name-part></tp:taxon-name>.</source><publisher-name>Gustav Fischer</publisher-name>, <publisher-loc>Jena</publisher-loc>, <size units="page">1116 pp</size>.</mixed-citation></ref><ref id="B21"><mixed-citation xmlns:xlink="http://www.w3.org/1999/xlink" xlink:type="simple"><person-group><name name-style="western"><surname>Suzuki</surname><given-names>S</given-names></name></person-group> (<year>1969b</year>) <article-title>Some phalangids from Thailand.</article-title><source>Journal of Science of the Hiroshima University</source><volume>22</volume>(<issue>3</issue>): <fpage>79</fpage>–<lpage>101</lpage>.</mixed-citation></ref><ref id="B25"><mixed-citation xmlns:xlink="http://www.w3.org/1999/xlink" xlink:type="simple"><person-group><name name-style="western"><surname>Suzuki</surname><given-names>S</given-names></name></person-group> (<year>1985</year>) <article-title>A synopsis of the <tp:taxon-name><tp:taxon-name-part taxon-name-part-type="order">Opiliones</tp:taxon-name-part></tp:taxon-name> of Thailand (<tp:taxon-name><tp:taxon-name-part taxon-name-part-type="class">Arachnida</tp:taxon-name-part></tp:taxon-name>) I. <tp:taxon-name><tp:taxon-name-part taxon-name-part-type="suborder">Cyphophthalmi</tp:taxon-name-part></tp:taxon-name> and <tp:taxon-name><tp:taxon-name-part taxon-name-part-type="suborder">Laniatores</tp:taxon-name-part></tp:taxon-name>.</article-title><source>Steenstrupia</source><volume>11</volume>(<issue>3</issue>): <fpage>69</fpage>–<lpage>110</lpage>.</mixed-citation></ref><ref id="B29"><mixed-citation xmlns:xlink="http://www.w3.org/1999/xlink" xlink:type="simple"><person-group><name name-style="western"><surname>Zhu</surname><given-names>MS</given-names></name><name name-style="western"><surname>Lian</surname><given-names>WG</given-names></name></person-group> (<year>2006</year>) <article-title>First record of the genus <italic><tp:taxon-name><tp:taxon-name-part taxon-name-part-type="genus">Euepedanus</tp:taxon-name-part></tp:taxon-name></italic> from China, with the description of a new species (<tp:taxon-name><tp:taxon-name-part taxon-name-part-type="order">Opiliones</tp:taxon-name-part></tp:taxon-name>: <tp:taxon-name><tp:taxon-name-part taxon-name-part-type="suborder">Laniatores</tp:taxon-name-part></tp:taxon-name>: <tp:taxon-name><tp:taxon-name-part taxon-name-part-type="family">Epedanidae</tp:taxon-name-part></tp:taxon-name>).</article-title><source>Zootaxa</source><volume>1367</volume>: <fpage>63</fpage>–<lpage>68</lpage>. <ext-link xlink:type="simple" ext-link-type="doi" xlink:href="10.11646/zootaxa.1367.1.4">https://doi.org/10.11646/zootaxa.1367.1.4</ext-link></mixed-citation></ref><ref id="B16"><mixed-citation xmlns:xlink="http://www.w3.org/1999/xlink" xlink:type="simple"><person-group><name name-style="western"><surname>Roewer</surname><given-names>CF</given-names></name></person-group> (<year>1938</year>) <article-title>Über <tp:taxon-name><tp:taxon-name-part taxon-name-part-type="subfamily">Acrobuninae</tp:taxon-name-part></tp:taxon-name>, <tp:taxon-name><tp:taxon-name-part taxon-name-part-type="subfamily">Epedaninae</tp:taxon-name-part></tp:taxon-name> und <tp:taxon-name><tp:taxon-name-part taxon-name-part-type="subfamily">Sarasinicinae</tp:taxon-name-part></tp:taxon-name>. Weitere Weberknechte IX. (9. Ergänzung der "Weberknechte der Erde" 1923).</article-title><source>Veröffentlichungen aus dem Deutschen Kolonial- und Übersee-Museum in Bremen</source><volume>2</volume>(<issue>2</issue>): <fpage>81</fpage>–<lpage>169</lpage>.</mixed-citation></ref></ref-list></tp:taxon-treatment>
