# Supplementary material for: A taxonomic study on Epedanidae from Thailand including functional aspects of male genital morphology (Opiliones, Laniatores)
Source: Zookeys. 2020 Feb 24;915:25–58. doi: 10.3897/zookeys.915.47626 (PMC7052023; doi:10.3897/zookeys.915.47626)
Supplement: XML Treatment for Euepedanus dashdamirovi [file zookeys.915.47626-treatment2.xml]

<!DOCTYPE tp:taxon-treatment
  PUBLIC "-//TaxonX//DTD Taxonomic Treatment Publishing DTD v0 20100105//EN" "tax-treatment-NSO.dtd">
<tp:taxon-treatment xmlns:tp="http://www.plazi.org/taxpub"><tp:treatment-meta><kwd-group><label>Taxon classification</label><kwd><named-content xmlns:xlink="http://www.w3.org/1999/xlink" content-type="kingdom">Animalia</named-content></kwd><kwd><named-content xmlns:xlink="http://www.w3.org/1999/xlink" content-type="order">Opiliones</named-content></kwd><kwd><named-content xmlns:xlink="http://www.w3.org/1999/xlink" content-type="family">Epedanidae</named-content></kwd></kwd-group><mixed-citation publication-type="journal"><person-group><name><surname>Zhang</surname><given-names>Chao</given-names></name><name><surname>Martens</surname><given-names>Jochen</given-names></name></person-group><article-title>A taxonomic study on <tp:taxon-name><tp:taxon-name-part taxon-name-part-type="family">Epedanidae</tp:taxon-name-part></tp:taxon-name> from Thailand including functional aspects of male genital morphology (<tp:taxon-name><tp:taxon-name-part taxon-name-part-type="order">Opiliones</tp:taxon-name-part></tp:taxon-name>, <tp:taxon-name><tp:taxon-name-part taxon-name-part-type="suborder">Laniatores</tp:taxon-name-part></tp:taxon-name>)</article-title><source>Zookeys</source><day>24</day><month>2</month><year>2020</year><volume>915</volume><fpage>25</fpage><lpage>58</lpage><pub-id pub-id-type="doi">10.3897/zookeys.915.47626</pub-id></mixed-citation></tp:treatment-meta><tp:nomenclature><tp:taxon-name><object-id xmlns:xlink="http://www.w3.org/1999/xlink" content-type="arpha" xlink:type="simple">D0255543-8960-5464-A271-966AE7217187</object-id>
            <tp:taxon-name-part taxon-name-part-type="genus" reg="Euepedanus">Euepedanus</tp:taxon-name-part>
            <tp:taxon-name-part taxon-name-part-type="species" reg="dashdamirovi">dashdamirovi</tp:taxon-name-part>
            <object-id xmlns:xlink="http://www.w3.org/1999/xlink" content-type="zoobank" xlink:type="simple">http://zoobank.org/8A17DBE6-BBA9-474B-B7CB-03867E526C5B</object-id>
          </tp:taxon-name><tp:taxon-status xmlns:xlink="http://www.w3.org/1999/xlink" xlink:type="simple">sp. nov.</tp:taxon-status><xref ref-type="fig" rid="F1">Figures 1–8</xref><xref ref-type="fig" rid="F2">, 9–17</xref><xref ref-type="fig" rid="F3">, 18–25</xref><xref ref-type="fig" rid="F4">, 26–31</xref></tp:nomenclature><tp:treatment-sec sec-type="type material" id="SECID0E2JAE"><title>Type material.</title><p><bold><italic>Holotype</italic></bold> male (SMF-CJM7059-01): THAILAND: Sa Kaeo (Kaew) Province: Ta Phraya District, Ta Phraya NP (No.11), <named-content xmlns:xlink="http://www.w3.org/1999/xlink" content-type="dwc:verbatimCoordinates" xlink:type="simple"><named-content content-type="geo-json" specific-use="{&#34;type&#34;:&#34;Point&#34;,&#34;coordinates&#34;:[102.669833,14.139500]}" id="NCID0EJKAE" xlink:type="simple">14°8.37'N 102°40.19'E</named-content></named-content>, alt. 164 m, 27 October 2010, S. Dashdamirov leg. <bold><italic>Paratypes.</italic></bold> one female (SMF-CJM7059-02), same collecting data as holotype; one female (SMF-CJM7051-01) and one juvenile (SMF-CJM7051-02), THAILAND: Sa Kaeo (Kaew) Province: Maeng, Srakaeo District, Wat Tham Khao Maka (No.8), <named-content xmlns:xlink="http://www.w3.org/1999/xlink" content-type="dwc:verbatimCoordinates" xlink:type="simple"><named-content content-type="geo-json" specific-use="{&#34;type&#34;:&#34;Point&#34;,&#34;coordinates&#34;:[101.947833,13.787167]}" id="NCID0EUKAE" xlink:type="simple">13°47.23'N 101°56.87'E</named-content></named-content>, alt. 46m, 26 October 2010, S. Dashdamirov leg.</p></tp:treatment-sec><tp:treatment-sec sec-type="diagnosis" id="SECID0EZKAE"><title>Diagnosis.</title><p>Penis with a stereoscopic ventral plate (e.g., Fig. <xref ref-type="fig" rid="F17">132</xref>) and the stylus constricted apically. Anterior margin of prosoma armed with tubercles. The basichelicerite of chelicerae dorsally with five tubercles (Figs <xref ref-type="fig" rid="F1">2–4</xref>). Pedipalpal femur ventrally with six seta-tipped tubercles, and distally with two tubercles on medial side. Pedipalpal patella with three seta-tipped tubercles.</p></tp:treatment-sec><tp:treatment-sec sec-type="etymology" id="SECID0EHLAE"><title>Etymology.</title><p>Named in honor of the collector of the type material and our good friend, Dr. Selvin Dashdamirov.</p></tp:treatment-sec><tp:treatment-sec sec-type="description" id="SECID0EMLAE"><title>Description.</title><p>Male (holotype) habitus as in Figs <xref ref-type="fig" rid="F1">1</xref>, <xref ref-type="fig" rid="F2">9</xref>, <xref ref-type="fig" rid="F4">26</xref>, <xref ref-type="fig" rid="F4">27</xref>. Coloration (Figs <xref ref-type="fig" rid="F4">26</xref>, <xref ref-type="fig" rid="F4">27</xref>): entire body dorsally rusty yellow with black patches; median area of prosoma with black reticulations before and behind the ocularium; both lateral ridges of scuta with brown stripes; opisthosomal area I bordered posteriorly with brown and area II dark brown with paler interspaces; areae III and IV and free tergites each with a transverse dark band; venter concolorous with the dorsum; chelicerae and pedipalps reticulated; all leg segments other than trochanters and tarsi with black reticulations.</p><fig id="F1" position="float" orientation="portrait"><object-id xmlns:xlink="http://www.w3.org/1999/xlink" content-type="doi" xlink:type="simple">10.3897/zookeys.915.47626.figures1-8</object-id><object-id xmlns:xlink="http://www.w3.org/1999/xlink" content-type="arpha" xlink:type="simple">5CD13AB0-BEBA-50B3-A4A5-1963B2D195C7</object-id><label>Figures 1–8.</label><caption><p><italic><tp:taxon-name><tp:taxon-name-part taxon-name-part-type="genus" reg="Euepedanus">Euepedanus</tp:taxon-name-part> <tp:taxon-name-part taxon-name-part-type="species" reg="dashdamirovi">dashdamirovi</tp:taxon-name-part></tp:taxon-name></italic> sp. nov., male holotype <bold>1</bold> body, lateral view <bold>2</bold> right chelicera, lateral view <bold>3</bold> same, medial view <bold>4</bold> right basichelicerite, dorsal view <bold>5</bold> right cheliceral hand, frontal view <bold>6</bold> Right cheliceral fingers, frontal view <bold>7</bold> right pedipalp, lateral view <bold>8</bold> same, medial view. Scale bars: 1 mm (<bold>1–5, 7–8</bold>), 0.5 mm (<bold>6</bold>).</p></caption><graphic xmlns:xlink="http://www.w3.org/1999/xlink" xlink:href="zookeys-915-025-g001.jpg" position="float" orientation="portrait" xlink:type="simple" id="oo_383021.jpg"><uri content-type="original_file" xlink:type="simple">https://binary.pensoft.net/fig/383021</uri></graphic></fig><p><bold><italic>Dorsum</italic></bold> (Figs <xref ref-type="fig" rid="F2">9</xref>, <xref ref-type="fig" rid="F4">26</xref>). Dorsal scutum more or less trapezoid in form, with sides slightly curved, proximal end of abdomen slightly enlarged and rounded. Anterior margin of prosoma with eight small tubercles at the lateral portion. Ocularium long oval, removed from anterior border of scutum by 0.50 mm, armed with an elongate, lightly curved spine. Posterior margin of prosoma bowed. Opisthosomal area I longer than other areae. Areae I and III each with a median pair of short spines. Area II with two median long spines. Area IV and all free tergites with a transverse row of seta-tipped tubercles, central ones larger than others, like slender spines. Lateral margins of the scutum with a longitudinal row of seta-tipped tubercles.</p><fig id="F2" position="float" orientation="portrait"><object-id xmlns:xlink="http://www.w3.org/1999/xlink" content-type="doi" xlink:type="simple">10.3897/zookeys.915.47626.figures9-17</object-id><object-id xmlns:xlink="http://www.w3.org/1999/xlink" content-type="arpha" xlink:type="simple">91FAD06D-46D9-5F54-88D1-5867A54A680D</object-id><label>Figures 9–17.</label><caption><p><italic><tp:taxon-name><tp:taxon-name-part taxon-name-part-type="genus" reg="Euepedanus">Euepedanus</tp:taxon-name-part> <tp:taxon-name-part taxon-name-part-type="species" reg="dashdamirovi">dashdamirovi</tp:taxon-name-part></tp:taxon-name></italic> sp. nov., male (Fig. <xref ref-type="fig" rid="F2">9</xref>, holotype), female (Figs <xref ref-type="fig" rid="F2">10–17</xref>, paratype) <bold>9</bold> male body, dorsal view <bold>10</bold> female body, dorsal view <bold>11</bold> right chelicera, medial view <bold>12</bold> same, lateral view <bold>13</bold> left basichelicerite, dorsal view <bold>14</bold> left cheliceral hand, frontal view <bold>15</bold> left pedipalp, medial view <bold>16</bold> ovipositor, ventral view <bold>17</bold> same, dorsal view. Scale bars: 1 mm (<bold>9, 10, 15</bold>), 0.5 mm (<bold>11–14, 16, 17</bold>).</p></caption><graphic xmlns:xlink="http://www.w3.org/1999/xlink" xlink:href="zookeys-915-025-g002.jpg" position="float" orientation="portrait" xlink:type="simple" id="oo_383022.jpg"><uri content-type="original_file" xlink:type="simple">https://binary.pensoft.net/fig/383022</uri></graphic></fig><p><bold><italic>Venter</italic></bold> (Fig. <xref ref-type="fig" rid="F4">28</xref>). Coxae with tubercular surface, coxa I with enlarged seta-tipped tubercles. Coxae II, III, and IV with only minute similar tubercles. Genital operculum with a few seta-tipped granules. Free sternites with a row of minute tubercles, each with setae on top. Spiracles clearly visible.</p><p><bold><italic>Chelicerae</italic></bold> (Figs <xref ref-type="fig" rid="F1">2–6</xref>). Basichelicerite elongate, dorsally with a slight bulla, and armed with four long spines and one seta-tipped tubercle dorsally; two similar spines and one seta-tipped tubercle medially on the ectal side; one seta-tipped tubercle on the lateral side; ten seta-tipped tubercles scattered over the ventral side; medial side with a basal protuberance. Cheliceral hand widened, pro-dorsally with some seta-tipped tubercles; two seta-tipped tubercles on the ventral side. Fingers relatively strong, inner edges toothed (Fig. <xref ref-type="fig" rid="F1">6</xref>): moveable finger and fixed finger each with five stump teeth.</p><p><bold><italic>Pedipalps</italic></bold> (Figs <xref ref-type="fig" rid="F1">7</xref>, <xref ref-type="fig" rid="F1">8</xref>). Coxa dorsally with two seta-tipped tubercles; ventrally with one distal seta-tipped tubercle. Trochanter ventrally and dorsally each with one enlarged and one small seta-tipped tubercles. Femur ventrally with a row of six seta-tipped tubercles, of which the two longest at the base; dorsally with two longitudinal rows of conical tubercles; distally on medial side with two seta-tipped tubercles. Patella ventro-mesally with two setiferous tubercles, and ventro-ectally with one setiferous tubercles. Tibia ventro-mesally with three setiferous tubercles, and ventro-ectally with four setiferous tubercles. Tarsus with three setiferous tubercles on each side of ventral side. Tarsal claw curved, longer than tarsus.</p><p><bold><italic>Legs.</italic></bold> All segments smooth, only with scarce short setae. Femur IV slightly curved. Distitarsus I with two, distitarsus II with three tarsomeres. Distitarsi III and IV without scopula. Tarsal claws smooth. Tarsal formula (I–IV): 9(2)/24(3)/7/8.</p><p><bold><italic>Penis</italic></bold> (Figs <xref ref-type="fig" rid="F3">18–25</xref>). Shaft slender, elongate. The distal fourth of the shaft broadened and nearly parallel-sided till apical portion (pars distalis). Ventral plate nearly square (ventral view, Fig. <xref ref-type="fig" rid="F3">19</xref>), and slightly indented on the distal margin (Fig. <xref ref-type="fig" rid="F3">19</xref>). Glans partially sunken into dorsal depressed portion of pars distalis and not extending the distal margin of the ventral plate. Capsula externa and capsula interna cylindrical, and the inner side of capsula interna with dense cover of fur-like microtrichia. The ventral lobe of capsula interna conspicuous, somewhat triangular; the dorsal lobe inconspicuous. Stylus with irregular shape, constricted apically. Spination symmetrical. One pair of setae A, B, and C. Two pairs of setae D, E, and F (Figs <xref ref-type="fig" rid="F3">19–21</xref>).</p><fig id="F3" position="float" orientation="portrait"><object-id xmlns:xlink="http://www.w3.org/1999/xlink" content-type="doi" xlink:type="simple">10.3897/zookeys.915.47626.figures18-25</object-id><object-id xmlns:xlink="http://www.w3.org/1999/xlink" content-type="arpha" xlink:type="simple">F615AD3F-A1BE-5397-AC13-8DF8384470C8</object-id><label>Figures 18–25.</label><caption><p><italic><tp:taxon-name><tp:taxon-name-part taxon-name-part-type="genus" reg="Euepedanus">Euepedanus</tp:taxon-name-part> <tp:taxon-name-part taxon-name-part-type="species" reg="dashdamirovi">dashdamirovi</tp:taxon-name-part></tp:taxon-name></italic> sp. nov., genitalia of male holotype <bold>18</bold> penis, lateral view <bold>19</bold> pars distalis of penis, ventral view (arrow indicates indented distal end) <bold>20</bold> same, lateral view <bold>21</bold> same, dorsal view <bold>22</bold> pars distalis of penis (everted), ventral view <bold>23</bold> same, dorsal view <bold>24–25</bold> same, lateral view. Abbreviations: <bold><abbrev xmlns:xlink="http://www.w3.org/1999/xlink" xlink:title="capsula externa" id="ABBRID0EETAE" xlink:type="simple">CE</abbrev></bold> capsula externa <bold><abbrev xmlns:xlink="http://www.w3.org/1999/xlink" xlink:title="capsula interna" id="ABBRID0EJTAE" xlink:type="simple">CI</abbrev></bold> capsula interna <bold>DL</bold> dorsal lobe <bold>G</bold> glans <bold><abbrev xmlns:xlink="http://www.w3.org/1999/xlink" xlink:title="pars basalis" id="ABBRID0ESTAE" xlink:type="simple">Pb</abbrev></bold> pars basalis <bold><abbrev xmlns:xlink="http://www.w3.org/1999/xlink" xlink:title="pars distalis" id="ABBRID0EXTAE" xlink:type="simple">Pd</abbrev></bold> pars distalis <bold>S</bold> stylus <bold><abbrev xmlns:xlink="http://www.w3.org/1999/xlink" xlink:title="ventral plate" id="ABBRID0E5TAE" xlink:type="simple">VP</abbrev></bold> ventral plate <bold>VL</bold> ventral lobe. Scale bars: 0.5 mm (<bold>18</bold>), 0.25 mm (<bold>19–25</bold>).</p></caption><graphic xmlns:xlink="http://www.w3.org/1999/xlink" xlink:href="zookeys-915-025-g003.jpg" position="float" orientation="portrait" xlink:type="simple" id="oo_383023.jpg"><uri content-type="original_file" xlink:type="simple">https://binary.pensoft.net/fig/383023</uri></graphic></fig><p><bold><italic>Female</italic></bold> (Figs <xref ref-type="fig" rid="F2">10–17</xref>, <xref ref-type="fig" rid="F4">29–31</xref>). In general appearance similar to the male, abdomen more rounded posteriorly (Figs <xref ref-type="fig" rid="F2">10</xref>, <xref ref-type="fig" rid="F4">29</xref>). Basichelicerite dorsally with three and ectally with one long spines, other seta-tipped tubercles on chelicerae less stout than those of the male (Figs <xref ref-type="fig" rid="F2">11–13</xref>). Cheliceral hand prodorsally with two enlarged seta-tipped tubercles in the middle of inner portion (Fig. <xref ref-type="fig" rid="F2">11</xref>); one seta-tipped tubercle on the ventral side (Fig. <xref ref-type="fig" rid="F2">12</xref>). Pedipalp similar to that of male (Fig. <xref ref-type="fig" rid="F2">15</xref>). Tarsal formula (I–IV): 8(2)/19(3)/7/8.</p><p><bold><italic>Ovipositor</italic></bold> (Figs <xref ref-type="fig" rid="F2">16</xref>, <xref ref-type="fig" rid="F2">17</xref>). Elongate. Ventral side with four and dorsal side with six setae of different lengths.</p></tp:treatment-sec><tp:treatment-sec sec-type="description" id="SECID0EDWAE"><title>Measurements.</title><p>Male holotype (female paratype): body 2.94 (2.36) long, 2.13 (2.48) wide at widest portion, scutum 2.36 (2.05) long. Ocularium 0.40 (0.30) long, 0.79 (0.69) wide. Proximal chelicerae 1.24 (1.08) long, 0.43 (0.38) wide; second 2.10 (1.72) long, 0.72 (0.59) wide; distal 0.91 (0.80) long, 0.21 (0.20) wide. Pedipalp claw 0.84 (0.80) long. Penis 1.67 long. Measurements of pedipalp and legs as in Tables <xref ref-type="table" rid="T1">1</xref> and <xref ref-type="table" rid="T2">2</xref>.</p><table-wrap id="T1" position="float" orientation="portrait"><label>Table 1.</label><caption><p><italic><tp:taxon-name><tp:taxon-name-part taxon-name-part-type="genus" reg="Euepedanus">Euepedanus</tp:taxon-name-part> <tp:taxon-name-part taxon-name-part-type="species" reg="dashdamirovi">dashdamirovi</tp:taxon-name-part></tp:taxon-name></italic> sp. nov. Measurements of the pedipalp and legs of the male holotype, as length/width.</p></caption><table id="TID0EZFBG" rules="all"><tbody><tr><td rowspan="1" colspan="1"/><td rowspan="1" colspan="1">
                    <bold>Trochanter</bold>
                  </td><td rowspan="1" colspan="1">
                    <bold>Femur</bold>
                  </td><td rowspan="1" colspan="1">
                    <bold>Patella</bold>
                  </td><td rowspan="1" colspan="1">
                    <bold>Tibia</bold>
                  </td><td rowspan="1" colspan="1">
                    <bold>Metatarsus</bold>
                  </td><td rowspan="1" colspan="1">
                    <bold>Tarsus</bold>
                  </td><td rowspan="1" colspan="1">
                    <bold>Total</bold>
                  </td></tr><tr><td rowspan="1" colspan="1">Pedipalp</td><td rowspan="1" colspan="1">0.59/0.39</td><td rowspan="1" colspan="1">1.65/0.31</td><td rowspan="1" colspan="1">0.85/0.30</td><td rowspan="1" colspan="1">0.92/0.35</td><td rowspan="1" colspan="1"/><td rowspan="1" colspan="1">0.57/0.33</td><td rowspan="1" colspan="1">4.58</td></tr><tr><td rowspan="1" colspan="1">Leg I</td><td rowspan="1" colspan="1">0.30/0.27</td><td rowspan="1" colspan="1">2.10/0.19</td><td rowspan="1" colspan="1">0.51/0.26</td><td rowspan="1" colspan="1">1.49/0.14</td><td rowspan="1" colspan="1">2.60/0.05</td><td rowspan="1" colspan="1">1.30/0.04</td><td rowspan="1" colspan="1">8.30</td></tr><tr><td rowspan="1" colspan="1">Leg II</td><td rowspan="1" colspan="1">0.32/0.33</td><td rowspan="1" colspan="1">3.54/0.18</td><td rowspan="1" colspan="1">0.64/0.27</td><td rowspan="1" colspan="1">3.02/0.15</td><td rowspan="1" colspan="1">4.24/0.05</td><td rowspan="1" colspan="1">3.22/0.04</td><td rowspan="1" colspan="1">14.98</td></tr><tr><td rowspan="1" colspan="1">Leg III</td><td rowspan="1" colspan="1">0.52/0.44</td><td rowspan="1" colspan="1">2.65/0.26</td><td rowspan="1" colspan="1">0.65/0.35</td><td rowspan="1" colspan="1">1.59/0.23</td><td rowspan="1" colspan="1">3.30/0.13</td><td rowspan="1" colspan="1">1.30/0.07</td><td rowspan="1" colspan="1">10.01</td></tr><tr><td rowspan="1" colspan="1">Leg IV</td><td rowspan="1" colspan="1">0.45/0.40</td><td rowspan="1" colspan="1">3.88/0.28</td><td rowspan="1" colspan="1">0.72/0.38</td><td rowspan="1" colspan="1">2.15/0.23</td><td rowspan="1" colspan="1">4.74/0.09</td><td rowspan="1" colspan="1">1.45/0.07</td><td rowspan="1" colspan="1">13.39</td></tr></tbody></table></table-wrap><table-wrap id="T2" position="float" orientation="portrait"><label>Table 2.</label><caption><p><italic><tp:taxon-name><tp:taxon-name-part taxon-name-part-type="genus" reg="Euepedanus">Euepedanus</tp:taxon-name-part> <tp:taxon-name-part taxon-name-part-type="species" reg="dashdamirovi">dashdamirovi</tp:taxon-name-part></tp:taxon-name></italic> sp. nov. Measurements of the pedipalp and legs of the female paratype, as length/width.</p></caption><table id="TID0EUNBG" rules="all"><tbody><tr><td rowspan="1" colspan="1"/><td rowspan="1" colspan="1">
                    <bold>Trochanter</bold>
                  </td><td rowspan="1" colspan="1">
                    <bold>Femur</bold>
                  </td><td rowspan="1" colspan="1">
                    <bold>Patella</bold>
                  </td><td rowspan="1" colspan="1">
                    <bold>Tibia</bold>
                  </td><td rowspan="1" colspan="1">
                    <bold>Metatarsus</bold>
                  </td><td rowspan="1" colspan="1">
                    <bold>Tarsus</bold>
                  </td><td rowspan="1" colspan="1">
                    <bold>Total</bold>
                  </td></tr><tr><td rowspan="1" colspan="1">Pedipalp</td><td rowspan="1" colspan="1">0.46/0.32</td><td rowspan="1" colspan="1">1.32/0.30</td><td rowspan="1" colspan="1">0.72/0.29</td><td rowspan="1" colspan="1">0.76/0.34</td><td rowspan="1" colspan="1"/><td rowspan="1" colspan="1">0.45/0.31</td><td rowspan="1" colspan="1">3.71</td></tr><tr><td rowspan="1" colspan="1">Leg I</td><td rowspan="1" colspan="1">0.33/0.26</td><td rowspan="1" colspan="1">1.83/0.17</td><td rowspan="1" colspan="1">0.52/0.23</td><td rowspan="1" colspan="1">1.26/0.16</td><td rowspan="1" colspan="1">2.31/0.03</td><td rowspan="1" colspan="1">0.84/0.03</td><td rowspan="1" colspan="1">7.09</td></tr><tr><td rowspan="1" colspan="1">Leg II</td><td rowspan="1" colspan="1">0.34/0.29</td><td rowspan="1" colspan="1">2.77/0.16</td><td rowspan="1" colspan="1">0.68/0.25</td><td rowspan="1" colspan="1">2.82/0.15</td><td rowspan="1" colspan="1">3.37/0.08</td><td rowspan="1" colspan="1">2.44/0.06</td><td rowspan="1" colspan="1">12.42</td></tr><tr><td rowspan="1" colspan="1">Leg III</td><td rowspan="1" colspan="1">0.34/0.41</td><td rowspan="1" colspan="1">2.33/0.26</td><td rowspan="1" colspan="1">0.62/0.38</td><td rowspan="1" colspan="1">1.49/0.23</td><td rowspan="1" colspan="1">2.87/0.06</td><td rowspan="1" colspan="1">1.02/0.06</td><td rowspan="1" colspan="1">8.67</td></tr><tr><td rowspan="1" colspan="1">Leg IV</td><td rowspan="1" colspan="1">0.37/0.37</td><td rowspan="1" colspan="1">3.42/0.24</td><td rowspan="1" colspan="1">0.69/0.33</td><td rowspan="1" colspan="1">1.97/0.21</td><td rowspan="1" colspan="1">4.28/0.11</td><td rowspan="1" colspan="1">1.43/0.05</td><td rowspan="1" colspan="1">12.16</td></tr></tbody></table></table-wrap></tp:treatment-sec><tp:treatment-sec sec-type="habitat" id="SECID0EYCAG"><title>Habitat.</title><p>The specimens were collected by hand under the decaying bark of various tree species.</p></tp:treatment-sec><tp:treatment-sec sec-type="distribution" id="SECID0E4CAG"><title>Distribution.</title><p>Known only from the type locality.</p><fig id="F4" position="float" orientation="portrait"><object-id xmlns:xlink="http://www.w3.org/1999/xlink" content-type="doi" xlink:type="simple">10.3897/zookeys.915.47626.figures26-31</object-id><object-id xmlns:xlink="http://www.w3.org/1999/xlink" content-type="arpha" xlink:type="simple">5A3133F4-FD53-5824-83AF-5904FCBD3DCA</object-id><label>Figures 26–31.</label><caption><p>Photographs of male (Figs <xref ref-type="fig" rid="F4">26–28</xref>, holotype) and female (Figs <xref ref-type="fig" rid="F4">29–31</xref>, paratype) of <italic><tp:taxon-name><tp:taxon-name-part taxon-name-part-type="genus" reg="Euepedanus">Euepedanus</tp:taxon-name-part> <tp:taxon-name-part taxon-name-part-type="species" reg="dashdamirovi">dashdamirovi</tp:taxon-name-part></tp:taxon-name></italic> sp. nov. <bold>26, 29</bold> body and parts of appendages, dorsal view <bold>27, 30</bold> body and parts of appendages, lateral view <bold>28, 31</bold> body and parts of appendages, ventral view. Scale bars: 1 mm.</p></caption><graphic xmlns:xlink="http://www.w3.org/1999/xlink" xlink:href="zookeys-915-025-g004.jpg" position="float" orientation="portrait" xlink:type="simple" id="oo_383024.jpg"><uri content-type="original_file" xlink:type="simple">https://binary.pensoft.net/fig/383024</uri></graphic></fig></tp:treatment-sec><tp:treatment-sec><!--Section generated to contain objects referenced in tp:taxon-treatment.--><fig id="F17" position="float" orientation="portrait"><object-id xmlns:xlink="http://www.w3.org/1999/xlink" content-type="doi" xlink:type="simple">10.3897/zookeys.915.47626.figures130-141</object-id><object-id xmlns:xlink="http://www.w3.org/1999/xlink" content-type="arpha" xlink:type="simple">D235C1F8-7FA3-5FC0-B5A4-16EABFE79BE8</object-id><label>Figures 130–141.</label><caption><p>Schematic drawings contrasting the morphology of pars distalis (<abbrev xmlns:xlink="http://www.w3.org/1999/xlink" xlink:title="pars distalis" id="ABBRID0EQWBI" xlink:type="simple">Pd</abbrev>) of male genitalia in different representatives of the <tp:taxon-name><tp:taxon-name-part taxon-name-part-type="family">Epedanidae</tp:taxon-name-part></tp:taxon-name><bold>130, 131</bold><italic><tp:taxon-name><tp:taxon-name-part taxon-name-part-type="genus" reg="Epedanellus">Epedanellus</tp:taxon-name-part> <tp:taxon-name-part taxon-name-part-type="species" reg="tuberculatus">tuberculatus</tp:taxon-name-part></tp:taxon-name></italic> Roewer, 1911 (arrow indicates the cross-section of ventral plate at the marked point, adapted from Suzuki, 1973) <bold>130</bold> ventral view <bold>131</bold> lateral view <bold>132, 133</bold><italic><tp:taxon-name><tp:taxon-name-part taxon-name-part-type="genus" reg="Lobonychium">Lobonychium</tp:taxon-name-part> <tp:taxon-name-part taxon-name-part-type="species" reg="palpiplus">palpiplus</tp:taxon-name-part></tp:taxon-name></italic> Roewer, 1938 (arrow indicates the cross-section of ventral plateat the marked point, adapted from Zhang &amp; Martens, 2018) <bold>132</bold> dorsal view <bold>133, 134</bold> lateral view <bold>135a, b</bold> cross-section through ventral plate and glans at the marked point <bold>136, 137, 140, 141</bold><italic><tp:taxon-name><tp:taxon-name-part taxon-name-part-type="genus" reg="Plistobunus">Plistobunus</tp:taxon-name-part> <tp:taxon-name-part taxon-name-part-type="species" reg="jaegeri">jaegeri</tp:taxon-name-part></tp:taxon-name></italic> sp. nov. <bold>136</bold> lateral view <bold>137</bold> cross-section through ventral plate and glans at the marked point <bold>138, 139</bold><italic><tp:taxon-name><tp:taxon-name-part taxon-name-part-type="genus" reg="Toccolus">Toccolus</tp:taxon-name-part> <tp:taxon-name-part taxon-name-part-type="species" reg="globitarsis">globitarsis</tp:taxon-name-part></tp:taxon-name></italic> Suzuki, 1969 <bold>138</bold> lateral view <bold>139a, b</bold> expanded, lateral view (arrow indicates the movement of capsula interna in 139b) <bold>140</bold> lateral view <bold>141a, b</bold> expanded, lateral view (arrow indicates the movement of capsula interna and capsula externa in 141b).</p></caption><graphic xmlns:xlink="http://www.w3.org/1999/xlink" xlink:href="zookeys-915-025-g017.jpg" position="float" orientation="portrait" xlink:type="simple" id="oo_383037.jpg"><uri content-type="original_file" xlink:type="simple">https://binary.pensoft.net/fig/383037</uri></graphic></fig></tp:treatment-sec></tp:taxon-treatment>
