# Supplementary material for: A taxonomic study on Epedanidae from Thailand including functional aspects of male genital morphology (Opiliones, Laniatores)
Source: Zookeys. 2020 Feb 24;915:25–58. doi: 10.3897/zookeys.915.47626 (PMC7052023; doi:10.3897/zookeys.915.47626)
Supplement: XML Treatment for Plistobunus [file zookeys.915.47626-treatment3.xml]

<!DOCTYPE tp:taxon-treatment
  PUBLIC "-//TaxonX//DTD Taxonomic Treatment Publishing DTD v0 20100105//EN" "tax-treatment-NSO.dtd">
<tp:taxon-treatment xmlns:tp="http://www.plazi.org/taxpub"><tp:treatment-meta><kwd-group><label>Taxon classification</label><kwd><named-content xmlns:xlink="http://www.w3.org/1999/xlink" content-type="kingdom">Animalia</named-content></kwd><kwd><named-content xmlns:xlink="http://www.w3.org/1999/xlink" content-type="order">Opiliones</named-content></kwd><kwd><named-content xmlns:xlink="http://www.w3.org/1999/xlink" content-type="family">Epedanidae</named-content></kwd></kwd-group><mixed-citation publication-type="journal"><person-group><name><surname>Zhang</surname><given-names>Chao</given-names></name><name><surname>Martens</surname><given-names>Jochen</given-names></name></person-group><article-title>A taxonomic study on <tp:taxon-name><tp:taxon-name-part taxon-name-part-type="family">Epedanidae</tp:taxon-name-part></tp:taxon-name> from Thailand including functional aspects of male genital morphology (<tp:taxon-name><tp:taxon-name-part taxon-name-part-type="order">Opiliones</tp:taxon-name-part></tp:taxon-name>, <tp:taxon-name><tp:taxon-name-part taxon-name-part-type="suborder">Laniatores</tp:taxon-name-part></tp:taxon-name>)</article-title><source>Zookeys</source><day>24</day><month>2</month><year>2020</year><volume>915</volume><fpage>25</fpage><lpage>58</lpage><pub-id pub-id-type="doi">10.3897/zookeys.915.47626</pub-id></mixed-citation></tp:treatment-meta><tp:nomenclature><tp:taxon-name><object-id xmlns:xlink="http://www.w3.org/1999/xlink" content-type="arpha" xlink:type="simple">9000C3A3-306A-5DB2-B9BF-6DBB8F758C25</object-id>
            <tp:taxon-name-part taxon-name-part-type="genus" reg="Plistobunus">Plistobunus</tp:taxon-name-part>
          </tp:taxon-name><tp:taxon-authority>Pocock, 1903</tp:taxon-authority><tp:nomenclature-citation-list><tp:nomenclature-citation><tp:taxon-name>
                <tp:taxon-name-part taxon-name-part-type="genus" reg="Plistobunus">Plistobunus</tp:taxon-name-part>
              </tp:taxon-name><comment><xref ref-type="bibr" rid="B11">Pocock 1903</xref>: 447; <xref ref-type="bibr" rid="B12">Roewer 1912</xref>: 232; <xref ref-type="bibr" rid="B14">1923</xref>: 207; <xref ref-type="bibr" rid="B16">1938</xref>: 124; <xref ref-type="bibr" rid="B8">Lian et al. 2011</xref>: 41.</comment></tp:nomenclature-citation></tp:nomenclature-citation-list></tp:nomenclature><tp:treatment-sec sec-type="type species" id="SECID0EFGAG"><title>Type species.</title><p><italic><tp:taxon-name><tp:taxon-name-part taxon-name-part-type="genus" reg="Plistobunus">Plistobunus</tp:taxon-name-part> <tp:taxon-name-part taxon-name-part-type="species" reg="rapax">rapax</tp:taxon-name-part></tp:taxon-name></italic> Pocock, 1903, by original designation.</p></tp:treatment-sec><tp:treatment-sec sec-type="Extended diagnosis" id="SECID0EWGAG"><title>Extended diagnosis.</title><p>Medium-sized epedanines (2.40–3.57 mm) with a long median spine on the ocularium. Prosoma with a row of 4–6 setiferous tubercles on each side of the frontal margin. Areae II and IV with or without long spines. The basichelicerite of chelicerae elongate and armed with numerous tubercles, dorsally with three in males and with two in female (<xref ref-type="bibr" rid="B8">Lian et al. 2011</xref>: 42, figs 2, 3; 44: 9, 10; 46: 18, 19. Figs <xref ref-type="fig" rid="F5">33–35</xref>, <xref ref-type="fig" rid="F6">47–49</xref>). Pedipalpal femur of male ventrally with 9–13 seta-tipped tubercles, and distally with one or two tubercles on medial side. Pedipalpal patella with at least three seta-tipped tubercles. Distitarsus of leg I with two segments. The distal part of pars basalis of penis widened and with a stereoscopic ventral plate. Stylus columnar. Capsula interna ventrally and capsula externa dorsally surround the stylus.</p></tp:treatment-sec><tp:treatment-sec sec-type="Included species" id="SECID0EIHAG"><title>Included species.</title><p><italic><tp:taxon-name><tp:taxon-name-part taxon-name-part-type="genus" reg="Plistobunus">Plistobunus</tp:taxon-name-part> <tp:taxon-name-part taxon-name-part-type="species" reg="rapax">rapax</tp:taxon-name-part></tp:taxon-name></italic> Pocock, 1903, <italic><tp:taxon-name><tp:taxon-name-part taxon-name-part-type="genus" reg="Plistobunus">Plistobunus</tp:taxon-name-part> <tp:taxon-name-part taxon-name-part-type="species" reg="columnarius">columnarius</tp:taxon-name-part></tp:taxon-name></italic><xref ref-type="bibr" rid="B8">Lian et al., 2011</xref>, and <italic><tp:taxon-name><tp:taxon-name-part taxon-name-part-type="genus" reg="Plistobunus">Plistobunus</tp:taxon-name-part> <tp:taxon-name-part taxon-name-part-type="species" reg="jaegeri">jaegeri</tp:taxon-name-part></tp:taxon-name></italic> sp. nov.</p></tp:treatment-sec><tp:treatment-sec sec-type="distribution" id="SECID0ETIAG"><title>Distribution.</title><p>China (Hong Kong and Hainan Island), Thailand (Ubon Ratchathani).</p></tp:treatment-sec><tp:treatment-sec sec-type="Sexual dimorphism" id="SECID0EYIAG"><title>Sexual dimorphism.</title><p>The species of this genus possess conspicuous sexual dimorphism in the armature of the appendages. The tubercles or spines in male on the basichelicerite of chelicerae, and those of the femur of pedipalps and legs are much more robust or conspicuous than those of in female; the shape of body is very similar in both sexes.</p><p>The numbers of seta-tipped tubercles distally on medial side of pedipalpal femur gives an impression of the differences between the species. Male specimens of <italic><tp:taxon-name><tp:taxon-name-part taxon-name-part-type="genus" reg="Plistobunus">P.</tp:taxon-name-part> <tp:taxon-name-part taxon-name-part-type="species" reg="rapax">rapax</tp:taxon-name-part></tp:taxon-name></italic> and <italic><tp:taxon-name><tp:taxon-name-part taxon-name-part-type="genus" reg="Plistobunus">P.</tp:taxon-name-part> <tp:taxon-name-part taxon-name-part-type="species" reg="columnarius">columnarius</tp:taxon-name-part></tp:taxon-name></italic> are described with two (<xref ref-type="bibr" rid="B8">Lian et al. 2011</xref>: 42, fig. 6; 44, fig. 14) and those of <italic><tp:taxon-name><tp:taxon-name-part taxon-name-part-type="genus" reg="Plistobunus">P.</tp:taxon-name-part> <tp:taxon-name-part taxon-name-part-type="species" reg="jaegeri">jaegeri</tp:taxon-name-part></tp:taxon-name></italic> sp. nov. with only one such tubercle (Fig. <xref ref-type="fig" rid="F5">38</xref>). Females of <italic><tp:taxon-name><tp:taxon-name-part taxon-name-part-type="genus" reg="Plistobunus">P.</tp:taxon-name-part> <tp:taxon-name-part taxon-name-part-type="species" reg="columnarius">columnarius</tp:taxon-name-part></tp:taxon-name></italic> (<xref ref-type="bibr" rid="B8">Lian et al. 2011</xref>: 46, fig. 22) and <italic><tp:taxon-name><tp:taxon-name-part taxon-name-part-type="genus" reg="Plistobunus">P.</tp:taxon-name-part> <tp:taxon-name-part taxon-name-part-type="species" reg="jaegeri">jaegeri</tp:taxon-name-part></tp:taxon-name></italic> sp. nov. (Fig. <xref ref-type="fig" rid="F6">52</xref>) possess no tubercles of this size or position (female of <italic><tp:taxon-name><tp:taxon-name-part taxon-name-part-type="genus" reg="Plistobunus">P.</tp:taxon-name-part> <tp:taxon-name-part taxon-name-part-type="species" reg="rapax">rapax</tp:taxon-name-part></tp:taxon-name></italic> unknown).</p></tp:treatment-sec><tp:treatment-sec><!--Section generated to contain objects referenced in tp:taxon-treatment.--><fig id="F5" position="float" orientation="portrait"><object-id xmlns:xlink="http://www.w3.org/1999/xlink" content-type="doi" xlink:type="simple">10.3897/zookeys.915.47626.figures32-39</object-id><object-id xmlns:xlink="http://www.w3.org/1999/xlink" content-type="arpha" xlink:type="simple">38A3D5D1-BDD0-5BC9-B16F-F189AC5B6A87</object-id><label>Figures 32–39.</label><caption><p><italic><tp:taxon-name><tp:taxon-name-part taxon-name-part-type="genus" reg="Plistobunus">Plistobunus</tp:taxon-name-part> <tp:taxon-name-part taxon-name-part-type="species" reg="jaegeri">jaegeri</tp:taxon-name-part></tp:taxon-name></italic> sp. nov., male holotype <bold>32</bold> body, lateral view <bold>33</bold> left chelicera, medial view <bold>34</bold> same, lateral view <bold>35</bold> left basichelicerite, dorsal view <bold>36</bold> left cheliceral hand, frontal view <bold>37</bold> left cheliceral fingers, frontal view <bold>38</bold> left pedipalp, medial view <bold>39</bold> same, lateral view. Scale bars: 1 mm (<bold>32–36, 38, 39</bold>), 0.5 mm (<bold>37</bold>).</p></caption><graphic xmlns:xlink="http://www.w3.org/1999/xlink" xlink:href="zookeys-915-025-g005.jpg" position="float" orientation="portrait" xlink:type="simple" id="oo_383025.jpg"><uri content-type="original_file" xlink:type="simple">https://binary.pensoft.net/fig/383025</uri></graphic></fig><fig id="F6" position="float" orientation="portrait"><object-id xmlns:xlink="http://www.w3.org/1999/xlink" content-type="doi" xlink:type="simple">10.3897/zookeys.915.47626.figures40-54</object-id><object-id xmlns:xlink="http://www.w3.org/1999/xlink" content-type="arpha" xlink:type="simple">EA69FA7B-CC12-539A-B44C-38CF25403CE9</object-id><label>Figures 40–54.</label><caption><p><italic><tp:taxon-name><tp:taxon-name-part taxon-name-part-type="genus" reg="Plistobunus">Plistobunus</tp:taxon-name-part> <tp:taxon-name-part taxon-name-part-type="species" reg="jaegeri">jaegeri</tp:taxon-name-part></tp:taxon-name></italic> sp. nov. male (Figs <xref ref-type="fig" rid="F6">40–44</xref>, holotype) and female (Figs <xref ref-type="fig" rid="F6">45–54</xref>, paratype) <bold>40, 45</bold> body, dorsal view <bold>41</bold> right leg I, retrolateral view <bold>42–44, 46</bold> femur of right legs, retrolateral view <bold>42</bold> leg II <bold>43</bold> leg III <bold>44</bold> leg IV <bold>46</bold> leg I <bold>47</bold> left chelicera, medial view <bold>48</bold> same, lateral view <bold>49</bold> left basichelicerite, dorsal view <bold>50</bold> left cheliceral hand, frontal view <bold>51</bold> left cheliceral fingers, frontal view <bold>52</bold> left pedipalp, medial view <bold>53</bold> ovipositor, ventral view <bold>54</bold> same, dorsal view. Scale bars: 1 mm (<bold>40–46, 52</bold>), 0.5 mm (<bold>47–51</bold>), 0.25 mm (<bold>53, 54</bold>).</p></caption><graphic xmlns:xlink="http://www.w3.org/1999/xlink" xlink:href="zookeys-915-025-g006.jpg" position="float" orientation="portrait" xlink:type="simple" id="oo_383026.jpg"><uri content-type="original_file" xlink:type="simple">https://binary.pensoft.net/fig/383026</uri></graphic></fig></tp:treatment-sec><ref-list><ref id="B11"><mixed-citation xmlns:xlink="http://www.w3.org/1999/xlink" xlink:type="simple"><person-group><name name-style="western"><surname>Pocock</surname><given-names>RI</given-names></name></person-group> (<year>1903</year>) <article-title>Fifteen new species and two new genera of tropical southern <tp:taxon-name><tp:taxon-name-part taxon-name-part-type="order">Opiliones</tp:taxon-name-part></tp:taxon-name>.</article-title><source>The Annals and Magazine of Natural History</source><volume>11</volume>(<issue>65</issue>): <fpage>433</fpage>–<lpage>450</lpage>. <ext-link xlink:type="simple" ext-link-type="doi" xlink:href="10.1080/00222930308678797">https://doi.org/10.1080/00222930308678797</ext-link></mixed-citation></ref><ref id="B12"><mixed-citation xmlns:xlink="http://www.w3.org/1999/xlink" xlink:type="simple"><person-group><name name-style="western"><surname>Roewer</surname><given-names>CF</given-names></name></person-group> (<year>1912</year>) <article-title>Die Familien der Assamiiden und Phalangodiden der <tp:taxon-name><tp:taxon-name-part taxon-name-part-type="order">Opiliones</tp:taxon-name-part></tp:taxon-name>-<tp:taxon-name><tp:taxon-name-part taxon-name-part-type="suborder">Laniatores</tp:taxon-name-part></tp:taxon-name>. (= Assamiden, Dampetriden, Phalangodiden, Epedaniden, Biantiden, Zalmoxiden, Samoiden, Palpipediden anderer Autoren). Archiv für Naturgeschichte, Berlin, Abt.</article-title><source>A, Original-Arbeiten</source><volume>78</volume>(<issue>3</issue>): <fpage>1</fpage>–<lpage>242</lpage>.</mixed-citation></ref><ref id="B14"><mixed-citation xmlns:xlink="http://www.w3.org/1999/xlink" xlink:type="simple"><person-group><name name-style="western"><surname>Roewer</surname><given-names>CF</given-names></name></person-group> (<year>1923</year>) <source>Die Weberknechte der Erde. Systematische Bearbeitung der bisher bekannten <tp:taxon-name><tp:taxon-name-part taxon-name-part-type="order">Opiliones</tp:taxon-name-part></tp:taxon-name>.</source><publisher-name>Gustav Fischer</publisher-name>, <publisher-loc>Jena</publisher-loc>, <size units="page">1116 pp</size>.</mixed-citation></ref><ref id="B16"><mixed-citation xmlns:xlink="http://www.w3.org/1999/xlink" xlink:type="simple"><person-group><name name-style="western"><surname>Roewer</surname><given-names>CF</given-names></name></person-group> (<year>1938</year>) <article-title>Über <tp:taxon-name><tp:taxon-name-part taxon-name-part-type="subfamily">Acrobuninae</tp:taxon-name-part></tp:taxon-name>, <tp:taxon-name><tp:taxon-name-part taxon-name-part-type="subfamily">Epedaninae</tp:taxon-name-part></tp:taxon-name> und <tp:taxon-name><tp:taxon-name-part taxon-name-part-type="subfamily">Sarasinicinae</tp:taxon-name-part></tp:taxon-name>. Weitere Weberknechte IX. (9. Ergänzung der "Weberknechte der Erde" 1923).</article-title><source>Veröffentlichungen aus dem Deutschen Kolonial- und Übersee-Museum in Bremen</source><volume>2</volume>(<issue>2</issue>): <fpage>81</fpage>–<lpage>169</lpage>.</mixed-citation></ref><ref id="B8"><mixed-citation xmlns:xlink="http://www.w3.org/1999/xlink" xlink:type="simple"><person-group><name name-style="western"><surname>Lian</surname><given-names>WG</given-names></name><name name-style="western"><surname>Zhang</surname><given-names>C</given-names></name><name name-style="western"><surname>Zhang</surname><given-names>F</given-names></name></person-group> (<year>2011</year>) <article-title>Review of the genus <italic><tp:taxon-name><tp:taxon-name-part taxon-name-part-type="genus">Plistobunus</tp:taxon-name-part></tp:taxon-name></italic> Pocock, 1903, with description of a new species from Hainan Island, China (<tp:taxon-name><tp:taxon-name-part taxon-name-part-type="order">Opiliones</tp:taxon-name-part></tp:taxon-name>, <tp:taxon-name><tp:taxon-name-part taxon-name-part-type="suborder">Laniatores</tp:taxon-name-part></tp:taxon-name>, <tp:taxon-name><tp:taxon-name-part taxon-name-part-type="family">Epedanidae</tp:taxon-name-part></tp:taxon-name>).</article-title><source>ZooKeys</source><volume>112</volume>: <fpage>39</fpage>–<lpage>52</lpage>. <ext-link xlink:type="simple" ext-link-type="doi" xlink:href="10.3897/zookeys.112.1110">https://doi.org/10.3897/zookeys.112.1110</ext-link></mixed-citation></ref></ref-list></tp:taxon-treatment>
