# Supplementary material for: A taxonomic study on Epedanidae from Thailand including functional aspects of male genital morphology (Opiliones, Laniatores)
Source: Zookeys. 2020 Feb 24;915:25–58. doi: 10.3897/zookeys.915.47626 (PMC7052023; doi:10.3897/zookeys.915.47626)
Supplement: XML Treatment for Plistobunus jaegeri [file zookeys.915.47626-treatment4.xml]

<!DOCTYPE tp:taxon-treatment
  PUBLIC "-//TaxonX//DTD Taxonomic Treatment Publishing DTD v0 20100105//EN" "tax-treatment-NSO.dtd">
<tp:taxon-treatment xmlns:tp="http://www.plazi.org/taxpub"><tp:treatment-meta><kwd-group><label>Taxon classification</label><kwd><named-content xmlns:xlink="http://www.w3.org/1999/xlink" content-type="kingdom">Animalia</named-content></kwd><kwd><named-content xmlns:xlink="http://www.w3.org/1999/xlink" content-type="order">Opiliones</named-content></kwd><kwd><named-content xmlns:xlink="http://www.w3.org/1999/xlink" content-type="family">Epedanidae</named-content></kwd></kwd-group><mixed-citation publication-type="journal"><person-group><name><surname>Zhang</surname><given-names>Chao</given-names></name><name><surname>Martens</surname><given-names>Jochen</given-names></name></person-group><article-title>A taxonomic study on <tp:taxon-name><tp:taxon-name-part taxon-name-part-type="family">Epedanidae</tp:taxon-name-part></tp:taxon-name> from Thailand including functional aspects of male genital morphology (<tp:taxon-name><tp:taxon-name-part taxon-name-part-type="order">Opiliones</tp:taxon-name-part></tp:taxon-name>, <tp:taxon-name><tp:taxon-name-part taxon-name-part-type="suborder">Laniatores</tp:taxon-name-part></tp:taxon-name>)</article-title><source>Zookeys</source><day>24</day><month>2</month><year>2020</year><volume>915</volume><fpage>25</fpage><lpage>58</lpage><pub-id pub-id-type="doi">10.3897/zookeys.915.47626</pub-id></mixed-citation></tp:treatment-meta><tp:nomenclature><tp:taxon-name><object-id xmlns:xlink="http://www.w3.org/1999/xlink" content-type="arpha" xlink:type="simple">FD72E71B-8D28-526A-A55E-F4D9B3BCF655</object-id>
            <tp:taxon-name-part taxon-name-part-type="genus" reg="Plistobunus">Plistobunus</tp:taxon-name-part>
            <tp:taxon-name-part taxon-name-part-type="species" reg="jaegeri">jaegeri</tp:taxon-name-part>
            <object-id xmlns:xlink="http://www.w3.org/1999/xlink" content-type="zoobank" xlink:type="simple">http://zoobank.org/C5408C12-5A2B-4FEE-A38B-91571B8989E4</object-id>
          </tp:taxon-name><tp:taxon-status xmlns:xlink="http://www.w3.org/1999/xlink" xlink:type="simple">sp. nov.</tp:taxon-status><xref ref-type="fig" rid="F5">Figures 32–39</xref><xref ref-type="fig" rid="F6">, 40–54</xref><xref ref-type="fig" rid="F7">, 55–61</xref><xref ref-type="fig" rid="F8">, 62–67</xref></tp:nomenclature><tp:treatment-sec sec-type="type material" id="SECID0EUQAG"><title>Type material.</title><p><bold><italic>Holotype</italic></bold> male (SMF-CJM7060): THAILAND: Ubon Ratchathani Province: Khong Chiam District, Pha Taem NP (No.28), <named-content xmlns:xlink="http://www.w3.org/1999/xlink" content-type="dwc:verbatimCoordinates" xlink:type="simple"><named-content content-type="geo-json" specific-use="{&#34;type&#34;:&#34;Point&#34;,&#34;coordinates&#34;:[105.508167,15.399000]}" id="NCID0ECRAG" xlink:type="simple">15°23.94'N 105°30.49'E</named-content></named-content>, alt. 185 m, 5 November 2010, S. Dashdamirov leg. <bold><italic>Paratype.</italic></bold> One female (SMF-CJM7062): THAILAND: Nong Khai Province: Sangkhom District, Tham Tip Waterfall (No. 23), <named-content xmlns:xlink="http://www.w3.org/1999/xlink" content-type="dwc:verbatimCoordinates" xlink:type="simple"><named-content content-type="geo-json" specific-use="{&#34;type&#34;:&#34;Point&#34;,&#34;coordinates&#34;:[102.186000,18.126167]}" id="NCID0ENRAG" xlink:type="simple">18°7.57'N 102°11.16'E</named-content></named-content>, alt. 198 m, 3 November 2010, S. Dashdamirov leg.</p></tp:treatment-sec><tp:treatment-sec sec-type="diagnosis" id="SECID0ESRAG"><title>Diagnosis.</title><p>The dorso-distal margin (blue in Fig. <xref ref-type="fig" rid="F7">57a</xref>) of ventral plate much higher than the dorso-distal margin (purple in Fig. <xref ref-type="fig" rid="F7">57a</xref>) of pars basalis, the ventral and dorsal side of distal margin of pars basalis of penis not in the same level (cf. Fig. <xref ref-type="fig" rid="F7">57b</xref>). Dorsal opisthosomal areae II and IV without long spines in male (Figs <xref ref-type="fig" rid="F5">32</xref>, <xref ref-type="fig" rid="F8">63</xref>). The pedipalpal femur medio-distally with one seta-tipped tubercle, and the male patella with one short tubercle at base instead of unarmed in female (Figs <xref ref-type="fig" rid="F5">38</xref>, <xref ref-type="fig" rid="F6">52</xref>).</p></tp:treatment-sec><tp:treatment-sec sec-type="etymology" id="SECID0EUSAG"><title>Etymology.</title><p>The new species is dedicated to Dr. Peter Jäger, Germany, an esteemed arachnologist. He is a co-founder of the Asian Society of Arachnology (ASA) and due to his efforts, arachnology in Asia has taken a large step forward.</p></tp:treatment-sec><tp:treatment-sec sec-type="description" id="SECID0EZSAG"><title>Description.</title><p><bold>Male</bold> (holotype) habitus as in Figs <xref ref-type="fig" rid="F5">32</xref>, <xref ref-type="fig" rid="F6">40</xref>, <xref ref-type="fig" rid="F8">62</xref>, <xref ref-type="fig" rid="F8">63</xref>. Coloration (Figs <xref ref-type="fig" rid="F8">62</xref>, <xref ref-type="fig" rid="F8">63</xref>): entire body dorsally rusty yellow with brown patches; median area of prosoma with brown reticulations in front of the ocularium; on each side behind ocularium brown outlines; both lateral ridges of the prosomal and opisthosomal scuta with dark brown stripes; opisthosomal areae I–III with light brown outlines; areae IV and V with a dark transverse band; free tergites with three large dark brown blotches; venter concolorous with the dorsum; chelicerae, pedipalps and legs rusty yellow, reticulated with light to dark brown.</p><fig id="F5" position="float" orientation="portrait"><object-id xmlns:xlink="http://www.w3.org/1999/xlink" content-type="doi" xlink:type="simple">10.3897/zookeys.915.47626.figures32-39</object-id><object-id xmlns:xlink="http://www.w3.org/1999/xlink" content-type="arpha" xlink:type="simple">38A3D5D1-BDD0-5BC9-B16F-F189AC5B6A87</object-id><label>Figures 32–39.</label><caption><p><italic><tp:taxon-name><tp:taxon-name-part taxon-name-part-type="genus" reg="Plistobunus">Plistobunus</tp:taxon-name-part> <tp:taxon-name-part taxon-name-part-type="species" reg="jaegeri">jaegeri</tp:taxon-name-part></tp:taxon-name></italic> sp. nov., male holotype <bold>32</bold> body, lateral view <bold>33</bold> left chelicera, medial view <bold>34</bold> same, lateral view <bold>35</bold> left basichelicerite, dorsal view <bold>36</bold> left cheliceral hand, frontal view <bold>37</bold> left cheliceral fingers, frontal view <bold>38</bold> left pedipalp, medial view <bold>39</bold> same, lateral view. Scale bars: 1 mm (<bold>32–36, 38, 39</bold>), 0.5 mm (<bold>37</bold>).</p></caption><graphic xmlns:xlink="http://www.w3.org/1999/xlink" xlink:href="zookeys-915-025-g005.jpg" position="float" orientation="portrait" xlink:type="simple" id="oo_383025.jpg"><uri content-type="original_file" xlink:type="simple">https://binary.pensoft.net/fig/383025</uri></graphic></fig><p><bold><italic>Dorsum</italic></bold> (Figs <xref ref-type="fig" rid="F6">40</xref>, <xref ref-type="fig" rid="F8">62</xref>). Dorsal scutum trapezoid in shape, widest portion of body at area IV, the abdomen broadly rounded posteriorly. Anterior margin of prosoma with six tubercles. Ocularium oval, removed from anterior border of scutum by 0.40 mm, armed with a long median upright spine. The anterior margin of opisthosomal area I strongly bowed and the borders of other areae slightly bowed. Opisthosomal area I with a median pair of seta-tipped tubercles; areae II and III with similar median tubercles in addition to a few smaller ones on each side; areae IV and V and free tergites with a transverse row of seta-tipped tubercles.</p><p><bold><italic>Venter</italic></bold> (Fig. <xref ref-type="fig" rid="F8">64</xref>). Coxae with tubercular surface. Coxa I with enlarged seta-tipped tubercles. Coxae II–IV with minute seta-tipped tubercles. Genital operculum with a few seta-tipped granules. Free sternites with a row of small seta-tipped tubercles. Spiracles clearly visible.</p><p><bold><italic>Chelicerae</italic></bold> (Figs <xref ref-type="fig" rid="F5">33–37</xref>). Basichelicerite elongate, its dorsal side centrally with three spines, distal one the longest and proximal one the shortest; the lateral side with a row of four medium-sized spines; on the medial side four seta-tipped tubercles spirally arranged, in addition with a basal protuberance; ventral side with eight seta-tipped tubercles. Cheliceral hand considerably broad, pro-dorsally with some seta-tipped tubercles; three seta-tipped tubercles on the ventral side. Fingers strong, inner edges toothed (Fig. <xref ref-type="fig" rid="F5">37</xref>): moveable finger and fixed finger with five stumpy teeth.</p><p><bold><italic>Pedipalps</italic></bold> (Figs <xref ref-type="fig" rid="F5">38</xref>, <xref ref-type="fig" rid="F5">39</xref>). Coxa dorsally and ventrally each with three seta-tipped tubercles. Trochanter ventrally with three, dorsally with one seta-tipped tubercles. Femur ventrally with a row of nine; dorsally with a row of nine seta-tipped tubercles; medio-distally with one seta-tipped tubercle. Patella ventro-mesally and ventro-ectally each with two seta-tipped tubercles. Tibia ventro-mesally with three and ventro-ectally with four and ventrally with one seta-tipped basal tubercle. Tarsus with four seta-tipped tubercles on ventral side. Tarsal claw curved, longer than tarsus.</p><p><bold><italic>Legs</italic></bold> (Figs <xref ref-type="fig" rid="F6">41–44</xref>). Trochanters I–IV ventrally with a few small seta-tipped granules. Femora I–IV ventrally with longitudinal row of many seta-tipped tubercles; size on femur I enlarged and on femora II–IV reduced, on femur IV inconspicuous. Patella I ventrally with two seta-tipped granules. Tarsi III and IV with smooth double claws, without scapulae. Distitarsi I and II two-jointed. The remaining leg segments unarmed. Tarsal formula (I–IV): 6(2)/15(2)/6/7.</p><fig id="F6" position="float" orientation="portrait"><object-id xmlns:xlink="http://www.w3.org/1999/xlink" content-type="doi" xlink:type="simple">10.3897/zookeys.915.47626.figures40-54</object-id><object-id xmlns:xlink="http://www.w3.org/1999/xlink" content-type="arpha" xlink:type="simple">EA69FA7B-CC12-539A-B44C-38CF25403CE9</object-id><label>Figures 40–54.</label><caption><p><italic><tp:taxon-name><tp:taxon-name-part taxon-name-part-type="genus" reg="Plistobunus">Plistobunus</tp:taxon-name-part> <tp:taxon-name-part taxon-name-part-type="species" reg="jaegeri">jaegeri</tp:taxon-name-part></tp:taxon-name></italic> sp. nov. male (Figs <xref ref-type="fig" rid="F6">40–44</xref>, holotype) and female (Figs <xref ref-type="fig" rid="F6">45–54</xref>, paratype) <bold>40, 45</bold> body, dorsal view <bold>41</bold> right leg I, retrolateral view <bold>42–44, 46</bold> femur of right legs, retrolateral view <bold>42</bold> leg II <bold>43</bold> leg III <bold>44</bold> leg IV <bold>46</bold> leg I <bold>47</bold> left chelicera, medial view <bold>48</bold> same, lateral view <bold>49</bold> left basichelicerite, dorsal view <bold>50</bold> left cheliceral hand, frontal view <bold>51</bold> left cheliceral fingers, frontal view <bold>52</bold> left pedipalp, medial view <bold>53</bold> ovipositor, ventral view <bold>54</bold> same, dorsal view. Scale bars: 1 mm (<bold>40–46, 52</bold>), 0.5 mm (<bold>47–51</bold>), 0.25 mm (<bold>53, 54</bold>).</p></caption><graphic xmlns:xlink="http://www.w3.org/1999/xlink" xlink:href="zookeys-915-025-g006.jpg" position="float" orientation="portrait" xlink:type="simple" id="oo_383026.jpg"><uri content-type="original_file" xlink:type="simple">https://binary.pensoft.net/fig/383026</uri></graphic></fig><p><bold><italic>Penis</italic></bold> (Figs <xref ref-type="fig" rid="F7">55–61</xref>). The shaft slender, parallel-sided, enlarged towards glans, distal end broadest. Distal part of truncus, i.e., glans area, almost trapezoid (ventral view, Figs <xref ref-type="fig" rid="F7">55</xref>, <xref ref-type="fig" rid="F7">56</xref>, <xref ref-type="fig" rid="F7">59</xref>), and dorsally without an indentation on the distal margin (Fig. <xref ref-type="fig" rid="F7">56</xref>, cf. Fig. <xref ref-type="fig" rid="F3">19</xref>). Glans partially sunken into dorsally depressed portion of pars distalis of penis, its tip slightly extending the distal margin (blue in Fig. <xref ref-type="fig" rid="F7">57a</xref>) of the ventral plate. The distal extension of capsula externa of semi-circular shape (Fig. <xref ref-type="fig" rid="F7">60</xref>). The distal extension of capsula interna fused into a V-shaped structure (ventral view, Fig. <xref ref-type="fig" rid="F7">59</xref>). Stylus columnar, flat distally (lateral view, Fig. <xref ref-type="fig" rid="F7">60</xref>). Spination asymmetrical, in position a single seta D; spination symmetrical, one pair of setae B, two pairs of setae C, E, and F, and three pairs of setae A.</p><p><bold>Female</bold> (Figs <xref ref-type="fig" rid="F6">45–54</xref>, <xref ref-type="fig" rid="F8">65–67</xref>). In general appearance similar to the male. Scutum more widely trapezoid and wider than that of male in the posterior margin. Opisthosomal area II with a median pair of spines, area IV with a median spine (Fig. <xref ref-type="fig" rid="F8">66</xref>). Chelicera smaller and with reduced tubercles, the dorsal surface of basichelicerite centrally with one spine, the ventral surface of cheliceral hand with one seta-tipped tubercle, inner edges of finger toothed as illustrated (Fig. <xref ref-type="fig" rid="F6">51</xref>). Pedipalpal (Fig. <xref ref-type="fig" rid="F6">52</xref>) femur ventrally with a row of six, dorsally with three conspicuous seta-tipped tubercles, medio-distally without any seta-tipped tubercle; patella with three seta-tipped tubercles. The seta-tipped tubercles on femur I (Fig. <xref ref-type="fig" rid="F6">46</xref>), as well as femora II–IV inconspicuous. Tarsal formula (I–IV): 7(2)/18(2)/7/8.</p><fig id="F7" position="float" orientation="portrait"><object-id xmlns:xlink="http://www.w3.org/1999/xlink" content-type="doi" xlink:type="simple">10.3897/zookeys.915.47626.figures55-61</object-id><object-id xmlns:xlink="http://www.w3.org/1999/xlink" content-type="arpha" xlink:type="simple">EEDD5CEC-F9EE-5E3A-946D-C8941CD3C6CC</object-id><label>Figures 55–61.</label><caption><p><italic><tp:taxon-name><tp:taxon-name-part taxon-name-part-type="genus" reg="Plistobunus">Plistobunus</tp:taxon-name-part> <tp:taxon-name-part taxon-name-part-type="species" reg="jaegeri">jaegeri</tp:taxon-name-part></tp:taxon-name></italic> sp. nov., genitalia of male holotype (not included Fig. <xref ref-type="fig" rid="F7">57b</xref>) <bold>55</bold> penis, ventral view <bold>56</bold> pars distalis of penis, ventral view <bold>57a</bold> same, lateral view <bold>58</bold> same, dorsal view <bold>57b</bold> pars distalis of penis, lateral view (<italic><tp:taxon-name><tp:taxon-name-part taxon-name-part-type="genus" reg="Plistobunus">Plistobunus</tp:taxon-name-part> <tp:taxon-name-part taxon-name-part-type="species" reg="columnarius">columnarius</tp:taxon-name-part></tp:taxon-name></italic><xref ref-type="bibr" rid="B8">Lian et al., 2011</xref>) <bold>59</bold> pars distalis of penis (everted), ventral view <bold>60</bold> same, lateral view <bold>61</bold> same, dorsal view. Abbreviations: <bold><abbrev xmlns:xlink="http://www.w3.org/1999/xlink" xlink:title="capsula externa" id="ABBRID0EO4AG" xlink:type="simple">CE</abbrev></bold> capsula externa <bold><abbrev xmlns:xlink="http://www.w3.org/1999/xlink" xlink:title="capsula interna" id="ABBRID0ET4AG" xlink:type="simple">CI</abbrev></bold> capsula interna <bold>G</bold> glans <bold><abbrev xmlns:xlink="http://www.w3.org/1999/xlink" xlink:title="pars basalis" id="ABBRID0E14AG" xlink:type="simple">Pb</abbrev></bold> pars basalis <bold><abbrev xmlns:xlink="http://www.w3.org/1999/xlink" xlink:title="pars distalis" id="ABBRID0E64AG" xlink:type="simple">Pd</abbrev></bold> pars distalis <bold>S</bold> stylus <bold><abbrev xmlns:xlink="http://www.w3.org/1999/xlink" xlink:title="ventral plate" id="ABBRID0EG5AG" xlink:type="simple">VP</abbrev></bold> ventral plate. Scale bars: 0.25 mm.</p></caption><graphic xmlns:xlink="http://www.w3.org/1999/xlink" xlink:href="zookeys-915-025-g007.jpg" position="float" orientation="portrait" xlink:type="simple" id="oo_383027.jpg"><uri content-type="original_file" xlink:type="simple">https://binary.pensoft.net/fig/383027</uri></graphic></fig><p><bold><italic>Ovipositor</italic></bold> (Figs <xref ref-type="fig" rid="F6">53</xref>, <xref ref-type="fig" rid="F6">54</xref>). On ventral side with four and on dorsal side with six setae.</p></tp:treatment-sec><tp:treatment-sec sec-type="description" id="SECID0E55AG"><title>Measurements.</title><p>Male holotype (female paratype). Body 2.40 (3.53) long, 1.94 (2.08) wide at the widest portion, scutum1.68 (2.23) long. Ocularium 0.33 (0.32) long, 0.61 (0.56) wide. Proximal chelicerae 1.24 (1.11) long, 0.35 (0.30) wide; second 1.80 (1.50) long, 0.60 (0.42) wide; distal 0.76 (0.76) long, 0.19 (0.16) wide. Pedipalpus claw 0.60 (0.79) long. Penis 0.94 long. Measurements of pedipalpus and legs as in Tables <xref ref-type="table" rid="T3">3</xref> and <xref ref-type="table" rid="T4">4</xref>.</p><table-wrap id="T3" position="float" orientation="portrait"><label>Table 3.</label><caption><p><italic><tp:taxon-name><tp:taxon-name-part taxon-name-part-type="genus" reg="Plistobunus">Plistobunus</tp:taxon-name-part> <tp:taxon-name-part taxon-name-part-type="species" reg="jaegeri">jaegeri</tp:taxon-name-part></tp:taxon-name></italic> sp. nov. Measurements of the pedipalp and legs of the male holotype, as length/width.</p></caption><table id="TID0EB2BG" rules="all"><tbody><tr><th rowspan="1" colspan="1"/><th rowspan="1" colspan="1">Trochanter</th><th rowspan="1" colspan="1">Femur</th><th rowspan="1" colspan="1">Patella</th><th rowspan="1" colspan="1">Tibia</th><th rowspan="1" colspan="1">Metatarsus</th><th rowspan="1" colspan="1">Tarsus</th><th rowspan="1" colspan="1">Total</th></tr><tr><td rowspan="1" colspan="1">Pedipalp</td><td rowspan="1" colspan="1">0.43/0.25</td><td rowspan="1" colspan="1">1.44/0.20</td><td rowspan="1" colspan="1">0.68/0.23</td><td rowspan="1" colspan="1">0.70/0.27</td><td rowspan="1" colspan="1"/><td rowspan="1" colspan="1">0.51/0.31</td><td rowspan="1" colspan="1">3.76</td></tr><tr><td rowspan="1" colspan="1">Leg I</td><td rowspan="1" colspan="1">0..27/0.23</td><td rowspan="1" colspan="1">1.33/0.16</td><td rowspan="1" colspan="1">0.48/0.23</td><td rowspan="1" colspan="1">0.91/0.16</td><td rowspan="1" colspan="1">1.53/0.08</td><td rowspan="1" colspan="1">0.87/0.06</td><td rowspan="1" colspan="1">5.39</td></tr><tr><td rowspan="1" colspan="1">Leg II</td><td rowspan="1" colspan="1">0.30/0.26</td><td rowspan="1" colspan="1">1.80/0.15</td><td rowspan="1" colspan="1">0.56/0.22</td><td rowspan="1" colspan="1">1.43/0.15</td><td rowspan="1" colspan="1">2.03/0.06</td><td rowspan="1" colspan="1">1.71/0.05</td><td rowspan="1" colspan="1">7.83</td></tr><tr><td rowspan="1" colspan="1">Leg III</td><td rowspan="1" colspan="1">0.36/0.33</td><td rowspan="1" colspan="1">1.33/0.23</td><td rowspan="1" colspan="1">0.44/0.29</td><td rowspan="1" colspan="1">1.00/0.20</td><td rowspan="1" colspan="1">1.72/0.11</td><td rowspan="1" colspan="1">0.99/0.07</td><td rowspan="1" colspan="1">5.84</td></tr><tr><td rowspan="1" colspan="1">Leg IV</td><td rowspan="1" colspan="1">0.35/0.31</td><td rowspan="1" colspan="1">1.95/0.20</td><td rowspan="1" colspan="1">0.61/0.23</td><td rowspan="1" colspan="1">1.34/0.21</td><td rowspan="1" colspan="1">2.28/0.12</td><td rowspan="1" colspan="1">1.18/0.09</td><td rowspan="1" colspan="1">6.71</td></tr></tbody></table></table-wrap><table-wrap id="T4" position="float" orientation="portrait"><label>Table 4.</label><caption><p><italic><tp:taxon-name><tp:taxon-name-part taxon-name-part-type="genus" reg="Plistobunus">Plistobunus</tp:taxon-name-part> <tp:taxon-name-part taxon-name-part-type="species" reg="jaegeri">jaegeri</tp:taxon-name-part></tp:taxon-name></italic> sp. nov. Measurements of the pedipalp and legs of the female paratype, as length/width.</p></caption><table id="TID0E5CAI" rules="all"><tbody><tr><td rowspan="1" colspan="1"/><td rowspan="1" colspan="1">
                    <bold>Trochanter</bold>
                  </td><td rowspan="1" colspan="1">
                    <bold>Femur</bold>
                  </td><td rowspan="1" colspan="1">
                    <bold>Patella</bold>
                  </td><td rowspan="1" colspan="1">
                    <bold>Tibia</bold>
                  </td><td rowspan="1" colspan="1">
                    <bold>Metatarsus</bold>
                  </td><td rowspan="1" colspan="1">
                    <bold>Tarsus</bold>
                  </td><td rowspan="1" colspan="1">
                    <bold>Total</bold>
                  </td></tr><tr><td rowspan="1" colspan="1">Pedipalp</td><td rowspan="1" colspan="1">0.46/0.26</td><td rowspan="1" colspan="1">2.19/0.17</td><td rowspan="1" colspan="1">1.00/0.25</td><td rowspan="1" colspan="1">0.91/0.26</td><td rowspan="1" colspan="1"/><td rowspan="1" colspan="1">0.82/0.24</td><td rowspan="1" colspan="1">5.38</td></tr><tr><td rowspan="1" colspan="1">Leg I</td><td rowspan="1" colspan="1">0.27/0.21</td><td rowspan="1" colspan="1">1.46/0.15</td><td rowspan="1" colspan="1">0.51/0.22</td><td rowspan="1" colspan="1">1.29/0.11</td><td rowspan="1" colspan="1">2.28/0.06</td><td rowspan="1" colspan="1">1.03/0.04</td><td rowspan="1" colspan="1">5.84</td></tr><tr><td rowspan="1" colspan="1">Leg II</td><td rowspan="1" colspan="1">0.33/0.23</td><td rowspan="1" colspan="1">2.64/0.13</td><td rowspan="1" colspan="1">0.55/0.22</td><td rowspan="1" colspan="1">2.42/0.13</td><td rowspan="1" colspan="1">3.20/0.06</td><td rowspan="1" colspan="1">2.75/0.06</td><td rowspan="1" colspan="1">11.89</td></tr><tr><td rowspan="1" colspan="1">Leg III</td><td rowspan="1" colspan="1">0.34/0.36</td><td rowspan="1" colspan="1">2.08/0.18</td><td rowspan="1" colspan="1">0.56/0.31</td><td rowspan="1" colspan="1">1.44/0.19</td><td rowspan="1" colspan="1">2.91/0.10</td><td rowspan="1" colspan="1">1.14/0.06</td><td rowspan="1" colspan="1">8.47</td></tr><tr><td rowspan="1" colspan="1">Leg IV</td><td rowspan="1" colspan="1">0.41/0.33</td><td rowspan="1" colspan="1">3.24/0.21</td><td rowspan="1" colspan="1">0.63/0.30</td><td rowspan="1" colspan="1">1.86/0.20</td><td rowspan="1" colspan="1">4.10/0.12</td><td rowspan="1" colspan="1">1.49/0.08</td><td rowspan="1" colspan="1">11.73</td></tr></tbody></table></table-wrap></tp:treatment-sec><tp:treatment-sec sec-type="habitat" id="SECID0E4KBG"><title>Habitat.</title><p>The specimens were collected by hand under stones in forest.</p></tp:treatment-sec><tp:treatment-sec sec-type="distribution" id="SECID0ECLBG"><title>Distribution.</title><p>Known only from the type locality, the Pha Taem National Park in the Ubon Ratchathanl Province, Thailand.</p><p><bold>Notes.</bold> The genus <italic><tp:taxon-name><tp:taxon-name-part taxon-name-part-type="genus" reg="Plistobunus">Plistobunus</tp:taxon-name-part></tp:taxon-name></italic> was known by two species restricted to China, i.e., <italic><tp:taxon-name><tp:taxon-name-part taxon-name-part-type="genus" reg="Plistobunus">P.</tp:taxon-name-part> <tp:taxon-name-part taxon-name-part-type="species" reg="rapax">rapax</tp:taxon-name-part></tp:taxon-name></italic> Pocock, 1903 (type species, Hong Kong) and <italic><tp:taxon-name><tp:taxon-name-part taxon-name-part-type="genus" reg="Plistobunus">P.</tp:taxon-name-part> <tp:taxon-name-part taxon-name-part-type="species" reg="columnarius">columnarius</tp:taxon-name-part></tp:taxon-name></italic><xref ref-type="bibr" rid="B8">Lian et al., 2011</xref> (Hainan Island). The most distinctive characters of these two species are a pair of long dorsal spines on opisthosomal area II and a median long spine on area IV. However, these characters are not conspicuous in the male of <italic><tp:taxon-name><tp:taxon-name-part taxon-name-part-type="genus" reg="Plistobunus">P.</tp:taxon-name-part> <tp:taxon-name-part taxon-name-part-type="species" reg="jaegeri">jaegeri</tp:taxon-name-part></tp:taxon-name></italic> sp. nov. (Figs <xref ref-type="fig" rid="F5">32</xref>, <xref ref-type="fig" rid="F8">63</xref>).</p><fig id="F8" position="float" orientation="portrait"><object-id xmlns:xlink="http://www.w3.org/1999/xlink" content-type="doi" xlink:type="simple">10.3897/zookeys.915.47626.figures62-67</object-id><object-id xmlns:xlink="http://www.w3.org/1999/xlink" content-type="arpha" xlink:type="simple">4C9F119B-66B2-5C53-AD72-18AD7BF16D3A</object-id><label>Figures 62–67.</label><caption><p>Photographs of male (Figs <xref ref-type="fig" rid="F8">62–64</xref>, holotype) and female (Figs <xref ref-type="fig" rid="F8">65–67</xref>, paratype) of <italic><tp:taxon-name><tp:taxon-name-part taxon-name-part-type="genus" reg="Plistobunus">Plistobunus</tp:taxon-name-part> <tp:taxon-name-part taxon-name-part-type="species" reg="jaegeri">jaegeri</tp:taxon-name-part></tp:taxon-name></italic> sp. nov. <bold>62, 65</bold> body and parts of appendages, dorsal view <bold>63, 66</bold> body and parts of appendages, lateral view <bold>64, 67</bold> body and parts of appendages, ventral view. Scale bars: 1 mm.</p></caption><graphic xmlns:xlink="http://www.w3.org/1999/xlink" xlink:href="zookeys-915-025-g008.jpg" position="float" orientation="portrait" xlink:type="simple" id="oo_383028.jpg"><uri content-type="original_file" xlink:type="simple">https://binary.pensoft.net/fig/383028</uri></graphic></fig></tp:treatment-sec><tp:treatment-sec><!--Section generated to contain objects referenced in tp:taxon-treatment.--><fig id="F3" position="float" orientation="portrait"><object-id xmlns:xlink="http://www.w3.org/1999/xlink" content-type="doi" xlink:type="simple">10.3897/zookeys.915.47626.figures18-25</object-id><object-id xmlns:xlink="http://www.w3.org/1999/xlink" content-type="arpha" xlink:type="simple">F615AD3F-A1BE-5397-AC13-8DF8384470C8</object-id><label>Figures 18–25.</label><caption><p><italic><tp:taxon-name><tp:taxon-name-part taxon-name-part-type="genus" reg="Euepedanus">Euepedanus</tp:taxon-name-part> <tp:taxon-name-part taxon-name-part-type="species" reg="dashdamirovi">dashdamirovi</tp:taxon-name-part></tp:taxon-name></italic> sp. nov., genitalia of male holotype <bold>18</bold> penis, lateral view <bold>19</bold> pars distalis of penis, ventral view (arrow indicates indented distal end) <bold>20</bold> same, lateral view <bold>21</bold> same, dorsal view <bold>22</bold> pars distalis of penis (everted), ventral view <bold>23</bold> same, dorsal view <bold>24–25</bold> same, lateral view. Abbreviations: <bold><abbrev xmlns:xlink="http://www.w3.org/1999/xlink" xlink:title="capsula externa" id="ABBRID0EETAE" xlink:type="simple">CE</abbrev></bold> capsula externa <bold><abbrev xmlns:xlink="http://www.w3.org/1999/xlink" xlink:title="capsula interna" id="ABBRID0EJTAE" xlink:type="simple">CI</abbrev></bold> capsula interna <bold>DL</bold> dorsal lobe <bold>G</bold> glans <bold><abbrev xmlns:xlink="http://www.w3.org/1999/xlink" xlink:title="pars basalis" id="ABBRID0ESTAE" xlink:type="simple">Pb</abbrev></bold> pars basalis <bold><abbrev xmlns:xlink="http://www.w3.org/1999/xlink" xlink:title="pars distalis" id="ABBRID0EXTAE" xlink:type="simple">Pd</abbrev></bold> pars distalis <bold>S</bold> stylus <bold><abbrev xmlns:xlink="http://www.w3.org/1999/xlink" xlink:title="ventral plate" id="ABBRID0E5TAE" xlink:type="simple">VP</abbrev></bold> ventral plate <bold>VL</bold> ventral lobe. Scale bars: 0.5 mm (<bold>18</bold>), 0.25 mm (<bold>19–25</bold>).</p></caption><graphic xmlns:xlink="http://www.w3.org/1999/xlink" xlink:href="zookeys-915-025-g003.jpg" position="float" orientation="portrait" xlink:type="simple" id="oo_383023.jpg"><uri content-type="original_file" xlink:type="simple">https://binary.pensoft.net/fig/383023</uri></graphic></fig></tp:treatment-sec><ref-list><ref id="B8"><mixed-citation xmlns:xlink="http://www.w3.org/1999/xlink" xlink:type="simple"><person-group><name name-style="western"><surname>Lian</surname><given-names>WG</given-names></name><name name-style="western"><surname>Zhang</surname><given-names>C</given-names></name><name name-style="western"><surname>Zhang</surname><given-names>F</given-names></name></person-group> (<year>2011</year>) <article-title>Review of the genus <italic><tp:taxon-name><tp:taxon-name-part taxon-name-part-type="genus">Plistobunus</tp:taxon-name-part></tp:taxon-name></italic> Pocock, 1903, with description of a new species from Hainan Island, China (<tp:taxon-name><tp:taxon-name-part taxon-name-part-type="order">Opiliones</tp:taxon-name-part></tp:taxon-name>, <tp:taxon-name><tp:taxon-name-part taxon-name-part-type="suborder">Laniatores</tp:taxon-name-part></tp:taxon-name>, <tp:taxon-name><tp:taxon-name-part taxon-name-part-type="family">Epedanidae</tp:taxon-name-part></tp:taxon-name>).</article-title><source>ZooKeys</source><volume>112</volume>: <fpage>39</fpage>–<lpage>52</lpage>. <ext-link xlink:type="simple" ext-link-type="doi" xlink:href="10.3897/zookeys.112.1110">https://doi.org/10.3897/zookeys.112.1110</ext-link></mixed-citation></ref></ref-list></tp:taxon-treatment>
