# Supplementary material for: A taxonomic study on Epedanidae from Thailand including functional aspects of male genital morphology (Opiliones, Laniatores)
Source: Zookeys. 2020 Feb 24;915:25–58. doi: 10.3897/zookeys.915.47626 (PMC7052023; doi:10.3897/zookeys.915.47626)
Supplement: XML Treatment for Toccolus [file zookeys.915.47626-treatment5.xml]

<!DOCTYPE tp:taxon-treatment
  PUBLIC "-//TaxonX//DTD Taxonomic Treatment Publishing DTD v0 20100105//EN" "tax-treatment-NSO.dtd">
<tp:taxon-treatment xmlns:tp="http://www.plazi.org/taxpub"><tp:treatment-meta><kwd-group><label>Taxon classification</label><kwd><named-content xmlns:xlink="http://www.w3.org/1999/xlink" content-type="kingdom">Animalia</named-content></kwd><kwd><named-content xmlns:xlink="http://www.w3.org/1999/xlink" content-type="order">Opiliones</named-content></kwd><kwd><named-content xmlns:xlink="http://www.w3.org/1999/xlink" content-type="family">Epedanidae</named-content></kwd></kwd-group><mixed-citation publication-type="journal"><person-group><name><surname>Zhang</surname><given-names>Chao</given-names></name><name><surname>Martens</surname><given-names>Jochen</given-names></name></person-group><article-title>A taxonomic study on <tp:taxon-name><tp:taxon-name-part taxon-name-part-type="family">Epedanidae</tp:taxon-name-part></tp:taxon-name> from Thailand including functional aspects of male genital morphology (<tp:taxon-name><tp:taxon-name-part taxon-name-part-type="order">Opiliones</tp:taxon-name-part></tp:taxon-name>, <tp:taxon-name><tp:taxon-name-part taxon-name-part-type="suborder">Laniatores</tp:taxon-name-part></tp:taxon-name>)</article-title><source>Zookeys</source><day>24</day><month>2</month><year>2020</year><volume>915</volume><fpage>25</fpage><lpage>58</lpage><pub-id pub-id-type="doi">10.3897/zookeys.915.47626</pub-id></mixed-citation></tp:treatment-meta><tp:nomenclature><tp:taxon-name><object-id xmlns:xlink="http://www.w3.org/1999/xlink" content-type="arpha" xlink:type="simple">96C57940-2E4B-50AD-925C-00163A7B2C4B</object-id>
            <tp:taxon-name-part taxon-name-part-type="genus" reg="Toccolus">Toccolus</tp:taxon-name-part>
          </tp:taxon-name><tp:taxon-authority>Roewer, 1927</tp:taxon-authority><tp:nomenclature-citation-list><tp:nomenclature-citation><tp:taxon-name>
                <tp:taxon-name-part taxon-name-part-type="genus" reg="Toccolus">Toccolus</tp:taxon-name-part>
              </tp:taxon-name><comment><xref ref-type="bibr" rid="B15">Roewer 1927</xref>: 203; <xref ref-type="bibr" rid="B16">1938</xref>: 102; <xref ref-type="bibr" rid="B5">Kury 2008</xref>: 62.</comment></tp:nomenclature-citation></tp:nomenclature-citation-list></tp:nomenclature><tp:treatment-sec sec-type="type species" id="SECID0E1PBG"><title>Type species.</title><p><italic><tp:taxon-name><tp:taxon-name-part taxon-name-part-type="genus" reg="Toccolus">Toccolus</tp:taxon-name-part> <tp:taxon-name-part taxon-name-part-type="species" reg="minimus">minimus</tp:taxon-name-part></tp:taxon-name></italic> Roewer, 1927, by monotypy.</p></tp:treatment-sec><tp:treatment-sec sec-type="Extended diagnosis" id="SECID0ELQBG"><title>Extended diagnosis.</title><p>Medium-sized epedanines (1.40–3.21 mm) with a median spine on the ocularium. Opisthosomal areae unarmed except for some seta-tipped tubercles. The basichelicerite of chelicerae armed with small or enlarged tubercles. Pedipalpal femur ventrally with five or six seta-tipped tubercles, and distally with two or three tubercles on medial side. Pedipalpal patella ventro-mesally with two tubercles, and ventro-ectally with one tubercle. Distitarsus of leg I with two segments.</p></tp:treatment-sec><tp:treatment-sec sec-type="Included species" id="SECID0EQQBG"><title>Included species.</title><p><italic><tp:taxon-name><tp:taxon-name-part taxon-name-part-type="genus" reg="Toccolus">Toccolus</tp:taxon-name-part> <tp:taxon-name-part taxon-name-part-type="species" reg="minimus">minimus</tp:taxon-name-part></tp:taxon-name></italic> Roewer, 1927, <italic><tp:taxon-name><tp:taxon-name-part taxon-name-part-type="genus" reg="Toccolus">Toccolus</tp:taxon-name-part> <tp:taxon-name-part taxon-name-part-type="species" reg="chibai">chibai</tp:taxon-name-part></tp:taxon-name></italic> Suzuki, 1976, <italic><tp:taxon-name><tp:taxon-name-part taxon-name-part-type="genus" reg="Toccolus">Toccolus</tp:taxon-name-part> <tp:taxon-name-part taxon-name-part-type="species" reg="globitarsis">globitarsis</tp:taxon-name-part></tp:taxon-name></italic> Suzuki, 1969, <italic><tp:taxon-name><tp:taxon-name-part taxon-name-part-type="genus" reg="Toccolus">Toccolus</tp:taxon-name-part> <tp:taxon-name-part taxon-name-part-type="species" reg="javanensis">javanensis</tp:taxon-name-part></tp:taxon-name></italic> Kury, 2008, and <italic><tp:taxon-name><tp:taxon-name-part taxon-name-part-type="genus" reg="Toccolus">Toccolus</tp:taxon-name-part> <tp:taxon-name-part taxon-name-part-type="species" reg="kuryi">kuryi</tp:taxon-name-part></tp:taxon-name></italic> sp. nov.</p></tp:treatment-sec><tp:treatment-sec sec-type="distribution" id="SECID0ENSBG"><title>Distribution.</title><p>Thailand, Java, Malaysia, Vietnam.</p></tp:treatment-sec><ref-list><ref id="B15"><mixed-citation xmlns:xlink="http://www.w3.org/1999/xlink" xlink:type="simple"><person-group><name name-style="western"><surname>Roewer</surname><given-names>CF</given-names></name></person-group> (<year>1927</year>) <article-title>Ostasiatische <tp:taxon-name><tp:taxon-name-part taxon-name-part-type="order">Opiliones</tp:taxon-name-part></tp:taxon-name>, von Herrn Prof. F. Silvestri im Jahre 1925 erbeutet.</article-title><source>Bollettino del Laboratorio di Zoologia Generale e Agraria della Facoltà Agraria in Portici</source><volume>20</volume>: <fpage>192</fpage>–<lpage>210</lpage>.</mixed-citation></ref><ref id="B16"><mixed-citation xmlns:xlink="http://www.w3.org/1999/xlink" xlink:type="simple"><person-group><name name-style="western"><surname>Roewer</surname><given-names>CF</given-names></name></person-group> (<year>1938</year>) <article-title>Über <tp:taxon-name><tp:taxon-name-part taxon-name-part-type="subfamily">Acrobuninae</tp:taxon-name-part></tp:taxon-name>, <tp:taxon-name><tp:taxon-name-part taxon-name-part-type="subfamily">Epedaninae</tp:taxon-name-part></tp:taxon-name> und <tp:taxon-name><tp:taxon-name-part taxon-name-part-type="subfamily">Sarasinicinae</tp:taxon-name-part></tp:taxon-name>. Weitere Weberknechte IX. (9. Ergänzung der "Weberknechte der Erde" 1923).</article-title><source>Veröffentlichungen aus dem Deutschen Kolonial- und Übersee-Museum in Bremen</source><volume>2</volume>(<issue>2</issue>): <fpage>81</fpage>–<lpage>169</lpage>.</mixed-citation></ref><ref id="B5"><mixed-citation xmlns:xlink="http://www.w3.org/1999/xlink" xlink:type="simple"><person-group><name name-style="western"><surname>Kury</surname><given-names>AB</given-names></name></person-group> (<year>2008</year>) <article-title>On the systematic position of <italic><tp:taxon-name><tp:taxon-name-part taxon-name-part-type="genus">Dino</tp:taxon-name-part></tp:taxon-name></italic> Loman and <italic><tp:taxon-name><tp:taxon-name-part taxon-name-part-type="genus">Toccolus</tp:taxon-name-part></tp:taxon-name></italic> Roewer (<tp:taxon-name><tp:taxon-name-part taxon-name-part-type="order">Opiliones</tp:taxon-name-part></tp:taxon-name>, <tp:taxon-name><tp:taxon-name-part taxon-name-part-type="suborder">Laniatores</tp:taxon-name-part></tp:taxon-name>, <tp:taxon-name><tp:taxon-name-part taxon-name-part-type="family">Epedanidae</tp:taxon-name-part></tp:taxon-name>), with the description of a new species from western Java, Indonesia.</article-title><source>Zootaxa</source><volume>1932</volume>: <fpage>61</fpage>–<lpage>68</lpage>. <ext-link xlink:type="simple" ext-link-type="doi" xlink:href="10.11646/zootaxa.1932.1.6">https://doi.org/10.11646/zootaxa.1932.1.6</ext-link></mixed-citation></ref></ref-list></tp:taxon-treatment>
