# Supplementary material for: A taxonomic study on Epedanidae from Thailand including functional aspects of male genital morphology (Opiliones, Laniatores)
Source: Zookeys. 2020 Feb 24;915:25–58. doi: 10.3897/zookeys.915.47626 (PMC7052023; doi:10.3897/zookeys.915.47626)
Supplement: XML Treatment for Toccolus globitarsis [file zookeys.915.47626-treatment6.xml]

<!DOCTYPE tp:taxon-treatment
  PUBLIC "-//TaxonX//DTD Taxonomic Treatment Publishing DTD v0 20100105//EN" "tax-treatment-NSO.dtd">
<tp:taxon-treatment xmlns:tp="http://www.plazi.org/taxpub"><tp:treatment-meta><kwd-group><label>Taxon classification</label><kwd><named-content xmlns:xlink="http://www.w3.org/1999/xlink" content-type="kingdom">Animalia</named-content></kwd><kwd><named-content xmlns:xlink="http://www.w3.org/1999/xlink" content-type="order">Opiliones</named-content></kwd><kwd><named-content xmlns:xlink="http://www.w3.org/1999/xlink" content-type="family">Epedanidae</named-content></kwd></kwd-group><mixed-citation publication-type="journal"><person-group><name><surname>Zhang</surname><given-names>Chao</given-names></name><name><surname>Martens</surname><given-names>Jochen</given-names></name></person-group><article-title>A taxonomic study on <tp:taxon-name><tp:taxon-name-part taxon-name-part-type="family">Epedanidae</tp:taxon-name-part></tp:taxon-name> from Thailand including functional aspects of male genital morphology (<tp:taxon-name><tp:taxon-name-part taxon-name-part-type="order">Opiliones</tp:taxon-name-part></tp:taxon-name>, <tp:taxon-name><tp:taxon-name-part taxon-name-part-type="suborder">Laniatores</tp:taxon-name-part></tp:taxon-name>)</article-title><source>Zookeys</source><day>24</day><month>2</month><year>2020</year><volume>915</volume><fpage>25</fpage><lpage>58</lpage><pub-id pub-id-type="doi">10.3897/zookeys.915.47626</pub-id></mixed-citation></tp:treatment-meta><tp:nomenclature><tp:taxon-name><object-id xmlns:xlink="http://www.w3.org/1999/xlink" content-type="arpha" xlink:type="simple">A3917DDD-C08F-56DB-94CE-FB2AB10FE526</object-id>
            <tp:taxon-name-part taxon-name-part-type="genus" reg="Toccolus">Toccolus</tp:taxon-name-part>
            <tp:taxon-name-part taxon-name-part-type="species" reg="globitarsis">globitarsis</tp:taxon-name-part>
          </tp:taxon-name><tp:taxon-authority>Suzuki, 1969</tp:taxon-authority><xref ref-type="fig" rid="F9">Figures 68–72</xref><xref ref-type="fig" rid="F10">, 73–86</xref><xref ref-type="fig" rid="F11">, 87–95</xref><xref ref-type="fig" rid="F12">, 96–101</xref><tp:nomenclature-citation-list><tp:nomenclature-citation><tp:taxon-name>
                <tp:taxon-name-part taxon-name-part-type="genus" reg="Toccolus">Toccolus</tp:taxon-name-part> <tp:taxon-name-part taxon-name-part-type="species" reg="globitarsis">globitarsis</tp:taxon-name-part></tp:taxon-name><comment><xref ref-type="bibr" rid="B21">Suzuki 1969b</xref>: 91–96, fig. 9–11, pls 5–6.</comment></tp:nomenclature-citation></tp:nomenclature-citation-list></tp:nomenclature><tp:treatment-sec sec-type="Type specimens" id="SECID0EO1BG"><title>Type specimens</title><p>(not examined). <bold><italic>Holotype</italic></bold>, male: THAILAND: Paktong Cha, Nakhon Ratchasima Province: 24 November – 10 December 1963. <bold><italic>Paratypes</italic></bold>: three females, same collection data as the holotype. All specimens were collected by H. Watanabe.</p><p>The type-specimens are all deposited in the Zoological Laboratory, Faculty of Science, Hiroshima University.</p></tp:treatment-sec><tp:treatment-sec sec-type="material" id="SECID0E21BG"><title>Additional material examined.</title><p>One male, one female and one juvenile (SMF-CJM7053), THAILAND: Chaiyaphum Province: Phakdi Chumphon Distr., near cave Wat Tham Kaeo (No. 15), <named-content xmlns:xlink="http://www.w3.org/1999/xlink" content-type="dwc:verbatimCoordinates" xlink:type="simple"><named-content content-type="geo-json" specific-use="{&#34;type&#34;:&#34;Point&#34;,&#34;coordinates&#34;:[101.411000,15.975000]}" id="NCID0EE2BG" xlink:type="simple">15°58.50'N 101°24.66'E</named-content></named-content>, 350 m alt. 1 November 2010, S. Dashdamirov leg.</p></tp:treatment-sec><tp:treatment-sec sec-type="redescription" id="SECID0EJ2BG"><title>Redescription.</title><p><bold>Male</bold> habitus as in Figs <xref ref-type="fig" rid="F9">68</xref>, <xref ref-type="fig" rid="F10">73</xref>, <xref ref-type="fig" rid="F12">96</xref>, <xref ref-type="fig" rid="F12">97</xref>. Coloration (Figs <xref ref-type="fig" rid="F12">96</xref>, <xref ref-type="fig" rid="F12">97</xref>): body light yellow with brown patches; median area of prosoma with brown reticulations; both lateral ridges of scutum with brown stripes; opisthosomal areae I–III each with a transverse band of brown markings; area IV and all free tergites with a cross series of three brown flecks; all coxae yellow with brown reticulations distally; free sternites each with brown bands, bands somewhat paler on the central portion; chelicerae and pedipalps with reticulated irregular markings; trochanters pale yellow, femur, patella, tibia, and metatarsus with black reticulations, tarsus lighter.</p><p><bold><italic>Dorsum</italic></bold> (Figs <xref ref-type="fig" rid="F10">73</xref>, <xref ref-type="fig" rid="F12">96</xref>). Scutum nearly parallel-sided, slightly trapezoid, the widest portion at scutal area IV, and abdomen bluntly pointed posteriorly. Prosoma with a row of nine sharp pointed tubercles along anterior margin (Fig. <xref ref-type="fig" rid="F10">73</xref>); otherwise whole dorsum smooth. Ocularium oval, removed from anterior border of scutum by 0.33 mm, armed with a conspicuously shorter median spine than the height of ocularium (lateral view), and two small tubercles above the eyes. The posterior area of ocularium on prosoma raised and broadly rounded. The anterior margin of opisthosomal area I bowed and the borders of other areae slightly bowed. Opisthosomal areae I–IV with a row of seta-tipped tubercles and a longitudinal row of similar tubercles on the lateral margins. Free tergites with a transverse row of seta-tipped tubercles each, anal operculum with scattered granules.</p><p><bold><italic>Venter</italic></bold> (Fig. <xref ref-type="fig" rid="F12">98</xref>). Coxae with tubercular surface, coxa I with enlarged seta-tipped tubercles. Coxae II–IV with minute tubercles. Genital operculum and free sternites with seta-tipped granules. Spiracles clearly visible.</p><p><bold><italic>Chelicerae</italic></bold> (Figs <xref ref-type="fig" rid="F9">69–70</xref>, <xref ref-type="fig" rid="F10">74–77</xref>). Basichelicerite elongate and armed with three long, curved spines dorsally (Figs <xref ref-type="fig" rid="F9">69</xref>, <xref ref-type="fig" rid="F9">70</xref>); one similar spine distally on the ectal side (Figs <xref ref-type="fig" rid="F9">70</xref>, <xref ref-type="fig" rid="F10">74</xref>); six seta-tipped tubercles scattered over the ventral side (Fig. <xref ref-type="fig" rid="F9">69</xref>); medial side with a basal protuberance (Fig. <xref ref-type="fig" rid="F9">69</xref>). Tubercle on left basichelicerite more medially than on right one (arrowed in Fig. <xref ref-type="fig" rid="F10">75</xref>). Cheliceral hand considerably widened, pro-dorsally with some seta-tipped tubercles, the inner ones much larger than the outer ones (Fig. <xref ref-type="fig" rid="F10">76</xref>); ectally with two seta-tipped tubercles at the subdistal portion (Figs <xref ref-type="fig" rid="F9">70</xref>, <xref ref-type="fig" rid="F10">76</xref>); one enlarged seta-tipped tubercle and a smaller one on the ventral side (Fig. <xref ref-type="fig" rid="F9">70</xref>). Fingers strong, inner edges toothed (Fig. <xref ref-type="fig" rid="F10">77</xref>): moveable finger with five teeth, the proximal one square, the other four pointed; fixed finger with six crested teeth.</p><fig id="F9" position="float" orientation="portrait"><object-id xmlns:xlink="http://www.w3.org/1999/xlink" content-type="doi" xlink:type="simple">10.3897/zookeys.915.47626.figures68-72</object-id><object-id xmlns:xlink="http://www.w3.org/1999/xlink" content-type="arpha" xlink:type="simple">526A1443-422A-56E9-BE07-F466904BB377</object-id><label>Figures 68–72.</label><caption><p><italic><tp:taxon-name><tp:taxon-name-part taxon-name-part-type="genus" reg="Toccolus">Toccolus</tp:taxon-name-part> <tp:taxon-name-part taxon-name-part-type="species" reg="globitarsis">globitarsis</tp:taxon-name-part></tp:taxon-name></italic> Suzuki, 1969. Male <bold>68</bold> body, lateral view <bold>69</bold> left chelicera, medial view <bold>70</bold> same, lateral view <bold>71</bold> left pedipalp, medial view <bold>72</bold> same, lateral view. Scale bars: 1 mm.</p></caption><graphic xmlns:xlink="http://www.w3.org/1999/xlink" xlink:href="zookeys-915-025-g009.jpg" position="float" orientation="portrait" xlink:type="simple" id="oo_383029.jpg"><uri content-type="original_file" xlink:type="simple">https://binary.pensoft.net/fig/383029</uri></graphic></fig><p><bold><italic>Pedipalps</italic></bold> (Figs <xref ref-type="fig" rid="F9">71</xref>, <xref ref-type="fig" rid="F9">72</xref>). Coxa dorsally with three seta-tipped tubercles, one strong distal, one subdistal more exteriorly placed, one blunt proximal; ventrally with two seta-tipped tubercles. Trochanter ventrally with two setiferous tubercles, dorsally with an enlarged one and a small one. Femur ventrally with a row of five setiferous tubercles of which the longest one close to the base; dorsally with a row of ten setiferous tubercles of which the distal two inconspicuous; distally on medial side with two setiferous tubercles. Patella ventro-mesally with two setiferous and ventro-ectally with one setiferous tubercles. Tibia ventro-mesally with three and ventro-ectally with four setiferous tubercles. Tarsus on ventral side para-median with three setiferous tubercles each. Tarsal claw curved, longer than tarsus.</p><p><bold><italic>Legs</italic>.</bold> All segments unarmed, nearly smooth. Legs I–II slender, legs III–IV much stronger. Femora I–III not curved, almost straight, femur IV slightly curved. Distitarsi I and II with two tarsomeres. Distitarsi III and IV without scopula, only two bare claws present. Tarsal formula (I–IV): 7(2)/16(2)/6/7.</p><p><bold><italic>Penis</italic></bold> (Figs <xref ref-type="fig" rid="F11">87–95</xref>). Shaft slender, nearly parallel-sided and only slightly distended, then more pronounced towards apical portion (pars distalis). Ventral surface of pars distalis formed by ventral plate conspicuously widened distally, and at its distal end with a deep and rounded incision (Fig. <xref ref-type="fig" rid="F11">88</xref>). Glans partially sunken into dorsally depressed portion of pars distalis and extending the distal margin of the ventral plate (Figs <xref ref-type="fig" rid="F11">88–90</xref>). Capsula externa cylindrical. Capsula interna inside with a dense coat of fur-like microtrichia, including ventral lobe and dorsal lobe; everted ventral lobe ventrally extended beyond the ventral plate, and folded on both sides; everted dorsal lobe embracing the capsula externa, and with two small triangular projections on the sides of the distal margin of pars distalis. Stylus curled by the membrane forming irregular shape. Spination symmetrical. One pair of setae A, B, and F. Two pairs of setae C1–2, D1–2, and E1–2 (Figs <xref ref-type="fig" rid="F11">88–92</xref>).</p><fig id="F10" position="float" orientation="portrait"><object-id xmlns:xlink="http://www.w3.org/1999/xlink" content-type="doi" xlink:type="simple">10.3897/zookeys.915.47626.figures73-86</object-id><object-id xmlns:xlink="http://www.w3.org/1999/xlink" content-type="arpha" xlink:type="simple">BA31CABA-E003-5181-87BB-D1FD632DF997</object-id><label>Figures 73–86.</label><caption><p><italic><tp:taxon-name><tp:taxon-name-part taxon-name-part-type="genus" reg="Toccolus">Toccolus</tp:taxon-name-part> <tp:taxon-name-part taxon-name-part-type="species" reg="globitarsis">globitarsis</tp:taxon-name-part></tp:taxon-name></italic> Suzuki, 1969, male (Figs <xref ref-type="fig" rid="F10">73–77</xref>) and female (Figs <xref ref-type="fig" rid="F10">78–86</xref>) <bold>73, 78</bold> body, dorsal view <bold>74, 75</bold> basichelicerite, dorsal view <bold>74</bold> left <bold>75</bold> right <bold>76</bold> left cheliceral hand, frontal view <bold>77</bold> left cheliceral fingers, frontal view <bold>79</bold> left chelicera, medial view <bold>80</bold> same, lateral view <bold>81</bold> left basichelicerite, dorsal view <bold>82</bold> left cheliceral hand, frontal view <bold>83</bold> left pedipalp, medial view <bold>84</bold> same, lateral view <bold>85</bold> ovipositor, ventral view <bold>86</bold> same, dorsal view. Scale bars: 1 mm (<bold>73–78, 83–84</bold>), 0.5 mm (<bold>79–82</bold>), 0.25 mm (<bold>85–86</bold>).</p></caption><graphic xmlns:xlink="http://www.w3.org/1999/xlink" xlink:href="zookeys-915-025-g010.jpg" position="float" orientation="portrait" xlink:type="simple" id="oo_383030.jpg"><uri content-type="original_file" xlink:type="simple">https://binary.pensoft.net/fig/383030</uri></graphic></fig></tp:treatment-sec><tp:treatment-sec sec-type="Female" id="SECID0EYDAI"><title>Female</title><p>(Figs <xref ref-type="fig" rid="F10">78–86</xref>, <xref ref-type="fig" rid="F12">99–101</xref>). Generally similar to male except abdomen slightly wider than in male (Figs <xref ref-type="fig" rid="F10">78</xref>, <xref ref-type="fig" rid="F12">99</xref>). The median spine on ocularium greatly enlarged and ocularium with two reduced tubercles above each eye. Chelicerae not enlarged but of normal shape, with a slight difference in inner edges of cheliceral finger (Fig. <xref ref-type="fig" rid="F10">82</xref>). Femora of pedipalpi dorsally with a row of five setiferous tubercles, distally on medial side with three setiferous tubercles. Tarsal formula (I–IV): 6(2)/15(2)/6/7.</p><p><bold><italic>Ovipositor</italic></bold> (Figs <xref ref-type="fig" rid="F10">85</xref>, <xref ref-type="fig" rid="F10">86</xref>). Ventral surface with four setae and dorsal surface with six setae.</p><fig id="F11" position="float" orientation="portrait"><object-id xmlns:xlink="http://www.w3.org/1999/xlink" content-type="doi" xlink:type="simple">10.3897/zookeys.915.47626.figures87-95</object-id><object-id xmlns:xlink="http://www.w3.org/1999/xlink" content-type="arpha" xlink:type="simple">C47C7C86-4CCD-5CD9-A226-0B9F4652884C</object-id><label>Figures 87–95.</label><caption><p><italic><tp:taxon-name><tp:taxon-name-part taxon-name-part-type="genus" reg="Toccolus">Toccolus</tp:taxon-name-part> <tp:taxon-name-part taxon-name-part-type="species" reg="globitarsis">globitarsis</tp:taxon-name-part></tp:taxon-name></italic> Suzuki, 1969, genitalia of male <bold>87</bold> penis, dorsal view <bold>88</bold> pars distalis of penis, ventral view <bold>89, 90</bold> same, lateral view <bold>91</bold> same, dorsal view <bold>92</bold> pars distalis of penis(everted), ventral view <bold>93, 94</bold> same, lateral view <bold>95</bold> same, dorsal view. Abbreviations: <bold><abbrev xmlns:xlink="http://www.w3.org/1999/xlink" xlink:title="capsula externa" id="ABBRID0EDGAI" xlink:type="simple">CE</abbrev></bold> capsula externa <bold><abbrev xmlns:xlink="http://www.w3.org/1999/xlink" xlink:title="capsula interna" id="ABBRID0EIGAI" xlink:type="simple">CI</abbrev></bold> capsula interna <bold>DL</bold> dorsal lobe <bold>G</bold> glans <bold><abbrev xmlns:xlink="http://www.w3.org/1999/xlink" xlink:title="pars basalis" id="ABBRID0ERGAI" xlink:type="simple">Pb</abbrev></bold> pars basalis <bold><abbrev xmlns:xlink="http://www.w3.org/1999/xlink" xlink:title="pars distalis" id="ABBRID0EWGAI" xlink:type="simple">Pd</abbrev></bold> pars distalis <bold>S</bold> stylus <bold><abbrev xmlns:xlink="http://www.w3.org/1999/xlink" xlink:title="ventral plate" id="ABBRID0E4GAI" xlink:type="simple">VP</abbrev></bold> ventral plate <bold>VL</bold> ventral lobe. Scale bars: 0.25 mm.</p></caption><graphic xmlns:xlink="http://www.w3.org/1999/xlink" xlink:href="zookeys-915-025-g011.jpg" position="float" orientation="portrait" xlink:type="simple" id="oo_383031.jpg"><uri content-type="original_file" xlink:type="simple">https://binary.pensoft.net/fig/383031</uri></graphic></fig></tp:treatment-sec><tp:treatment-sec sec-type="description" id="SECID0EIHAI"><title>Measurements.</title><p>Male (female): body 2.89 (2.41) long, 2.35 (2.10) wide at widest portion, scutum 2.27 (1.80) long. Ocularium 0.45 (0.32) long, 0.77 (0.62) wide. Proximal chelicerae 1.60 (1.01) long, 0.50 (0.36) wide; second 2.56 (1.52) long, 0.92 (0.51) wide; distal 1.15 (0.74) long, 0.25 (0.14) wide. Pedipalpal claw 0.95 (0.87) long. Penis 1.15 long. Measurements of pedipalp and legs as in Tables <xref ref-type="table" rid="T5">5</xref> and <xref ref-type="table" rid="T6">6</xref>.</p><table-wrap id="T5" position="float" orientation="portrait"><label>Table 5.</label><caption><p><italic><tp:taxon-name><tp:taxon-name-part taxon-name-part-type="genus" reg="Toccolus">Toccolus</tp:taxon-name-part> <tp:taxon-name-part taxon-name-part-type="species" reg="globitarsis">globitarsis</tp:taxon-name-part></tp:taxon-name></italic> Suzuki, 1969. Measurements of the pedipalp and legs of the male, as length/width.</p></caption><table id="TID0E6PAI" rules="all"><tbody><tr><td rowspan="1" colspan="1"/><td rowspan="1" colspan="1">
                    <bold>Trochanter</bold>
                  </td><td rowspan="1" colspan="1">
                    <bold>Femur</bold>
                  </td><td rowspan="1" colspan="1">
                    <bold>Patella</bold>
                  </td><td rowspan="1" colspan="1">
                    <bold>Tibia</bold>
                  </td><td rowspan="1" colspan="1">
                    <bold>Metatarsus</bold>
                  </td><td rowspan="1" colspan="1">
                    <bold>Tarsus</bold>
                  </td><td rowspan="1" colspan="1">
                    <bold>Total</bold>
                  </td></tr><tr><td rowspan="1" colspan="1">Pedipalp</td><td rowspan="1" colspan="1">0.60/0.41</td><td rowspan="1" colspan="1">1.68/0.34</td><td rowspan="1" colspan="1">0.81/0.39</td><td rowspan="1" colspan="1">1.07/0.40</td><td rowspan="1" colspan="1"/><td rowspan="1" colspan="1">0.83/0.50</td><td rowspan="1" colspan="1">4.99</td></tr><tr><td rowspan="1" colspan="1">Leg I</td><td rowspan="1" colspan="1">0.30/0.24</td><td rowspan="1" colspan="1">1.68/0.18</td><td rowspan="1" colspan="1">0.57/0.23</td><td rowspan="1" colspan="1">1.13/0.15</td><td rowspan="1" colspan="1">1.97/0.06</td><td rowspan="1" colspan="1">1.09/0.04</td><td rowspan="1" colspan="1">6.74</td></tr><tr><td rowspan="1" colspan="1">Leg II</td><td rowspan="1" colspan="1">0.34/0.27</td><td rowspan="1" colspan="1">2.31/0.15</td><td rowspan="1" colspan="1">0.67/0.23</td><td rowspan="1" colspan="1">1.89/0.13</td><td rowspan="1" colspan="1">2.88/0.08</td><td rowspan="1" colspan="1">1.97/0.05</td><td rowspan="1" colspan="1">10.06</td></tr><tr><td rowspan="1" colspan="1">Leg III</td><td rowspan="1" colspan="1">0.39/0.37</td><td rowspan="1" colspan="1">1.97/0.25</td><td rowspan="1" colspan="1">0.62/0.37</td><td rowspan="1" colspan="1">1.30/0.23</td><td rowspan="1" colspan="1">2.23/0.11</td><td rowspan="1" colspan="1">0.83/0.06</td><td rowspan="1" colspan="1">7.34</td></tr><tr><td rowspan="1" colspan="1">Leg IV</td><td rowspan="1" colspan="1">0.41/0.39</td><td rowspan="1" colspan="1">2.40/0.27</td><td rowspan="1" colspan="1">0.69/0.36</td><td rowspan="1" colspan="1">1.64/0.24</td><td rowspan="1" colspan="1">2.86/0.15</td><td rowspan="1" colspan="1">1.17/0.08</td><td rowspan="1" colspan="1">9.17</td></tr></tbody></table></table-wrap><table-wrap id="T6" position="float" orientation="portrait"><label>Table 6.</label><caption><p><italic><tp:taxon-name><tp:taxon-name-part taxon-name-part-type="genus" reg="Toccolus">Toccolus</tp:taxon-name-part> <tp:taxon-name-part taxon-name-part-type="species" reg="globitarsis">globitarsis</tp:taxon-name-part></tp:taxon-name></italic> Suzuki, 1969. Measurements of the pedipalp and legs of the female, as length/width.</p></caption><table id="TID0E1XAI" rules="all"><tbody><tr><td rowspan="1" colspan="1"/><td rowspan="1" colspan="1">
                    <bold>Trochanter</bold>
                  </td><td rowspan="1" colspan="1">
                    <bold>Femur</bold>
                  </td><td rowspan="1" colspan="1">
                    <bold>Patella</bold>
                  </td><td rowspan="1" colspan="1">
                    <bold>Tibia</bold>
                  </td><td rowspan="1" colspan="1">
                    <bold>Metatarsus</bold>
                  </td><td rowspan="1" colspan="1">
                    <bold>Tarsus</bold>
                  </td><td rowspan="1" colspan="1">
                    <bold>Total</bold>
                  </td></tr><tr><td rowspan="1" colspan="1">Pedipalp</td><td rowspan="1" colspan="1">0.48/0.34</td><td rowspan="1" colspan="1">1.23/0.28</td><td rowspan="1" colspan="1">0.77/0.30</td><td rowspan="1" colspan="1">0.80/0.34</td><td rowspan="1" colspan="1"/><td rowspan="1" colspan="1">0.64/0.34</td><td rowspan="1" colspan="1">3.92</td></tr><tr><td rowspan="1" colspan="1">Leg I</td><td rowspan="1" colspan="1">0.28/0.21</td><td rowspan="1" colspan="1">1.25/014</td><td rowspan="1" colspan="1">0.52/0.20</td><td rowspan="1" colspan="1">1.04/0.12</td><td rowspan="1" colspan="1">1.66/0.06</td><td rowspan="1" colspan="1">0.91/0.05</td><td rowspan="1" colspan="1">5.66</td></tr><tr><td rowspan="1" colspan="1">Leg II</td><td rowspan="1" colspan="1">0.33/0.24</td><td rowspan="1" colspan="1">1.71/0.13</td><td rowspan="1" colspan="1">0.56/0.21</td><td rowspan="1" colspan="1">1.07/0.11</td><td rowspan="1" colspan="1">2.45/0.06</td><td rowspan="1" colspan="1">1.82/0.05</td><td rowspan="1" colspan="1">8.57</td></tr><tr><td rowspan="1" colspan="1">Leg III</td><td rowspan="1" colspan="1">0.31/0.34</td><td rowspan="1" colspan="1">1.47/0.19</td><td rowspan="1" colspan="1">0.55/0.31</td><td rowspan="1" colspan="1">1.15/0.20</td><td rowspan="1" colspan="1">1.90/0.11</td><td rowspan="1" colspan="1">0.65/0.06</td><td rowspan="1" colspan="1">6.03</td></tr><tr><td rowspan="1" colspan="1">Leg IV</td><td rowspan="1" colspan="1">0.33/0.34</td><td rowspan="1" colspan="1">1.45/0.20</td><td rowspan="1" colspan="1">0.63/0.30</td><td rowspan="1" colspan="1">1.51/0.19</td><td rowspan="1" colspan="1">2.62/0.08</td><td rowspan="1" colspan="1">1.19/0.06</td><td rowspan="1" colspan="1">7.73</td></tr></tbody></table></table-wrap></tp:treatment-sec><tp:treatment-sec sec-type="habitat" id="SECID0E3TAI"><title>Habitat.</title><p>The specimens were collected in litter and under stones.</p></tp:treatment-sec><tp:treatment-sec sec-type="distribution" id="SECID0EBUAI"><title>Distribution.</title><p>Thailand (Nakhon Ratchasima Province, Chieng Mai Province, Chaiyaphum Province).</p><fig id="F12" position="float" orientation="portrait"><object-id xmlns:xlink="http://www.w3.org/1999/xlink" content-type="doi" xlink:type="simple">10.3897/zookeys.915.47626.figures96-101</object-id><object-id xmlns:xlink="http://www.w3.org/1999/xlink" content-type="arpha" xlink:type="simple">DDAA976F-CD40-5BEB-B68B-5EC3B2A52A98</object-id><label>Figures 96–101.</label><caption><p>Photographs of male (Figs <xref ref-type="fig" rid="F12">96–98</xref>) and female (Figs <xref ref-type="fig" rid="F12">99–101</xref>) of <italic><tp:taxon-name><tp:taxon-name-part taxon-name-part-type="genus" reg="Toccolus">Toccolus</tp:taxon-name-part> <tp:taxon-name-part taxon-name-part-type="species" reg="globitarsis">globitarsis</tp:taxon-name-part></tp:taxon-name></italic> Suzuki, 1969. <bold>96, 99</bold> body and parts of appendages, dorsal view <bold>97, 100</bold> body and parts of appendages, lateral view <bold>98, 101</bold> body and parts of appendages, ventral view. Scale bars: 1 mm.</p></caption><graphic xmlns:xlink="http://www.w3.org/1999/xlink" xlink:href="zookeys-915-025-g012.jpg" position="float" orientation="portrait" xlink:type="simple" id="oo_383032.jpg"><uri content-type="original_file" xlink:type="simple">https://binary.pensoft.net/fig/383032</uri></graphic></fig></tp:treatment-sec><ref-list><ref id="B21"><mixed-citation xmlns:xlink="http://www.w3.org/1999/xlink" xlink:type="simple"><person-group><name name-style="western"><surname>Suzuki</surname><given-names>S</given-names></name></person-group> (<year>1969b</year>) <article-title>Some phalangids from Thailand.</article-title><source>Journal of Science of the Hiroshima University</source><volume>22</volume>(<issue>3</issue>): <fpage>79</fpage>–<lpage>101</lpage>.</mixed-citation></ref></ref-list></tp:taxon-treatment>
