# Supplementary material for: A taxonomic study on Epedanidae from Thailand including functional aspects of male genital morphology (Opiliones, Laniatores)
Source: Zookeys. 2020 Feb 24;915:25–58. doi: 10.3897/zookeys.915.47626 (PMC7052023; doi:10.3897/zookeys.915.47626)
Supplement: XML Treatment for Toccolus kuryi [file zookeys.915.47626-treatment7.xml]

<!DOCTYPE tp:taxon-treatment
  PUBLIC "-//TaxonX//DTD Taxonomic Treatment Publishing DTD v0 20100105//EN" "tax-treatment-NSO.dtd">
<tp:taxon-treatment xmlns:tp="http://www.plazi.org/taxpub"><tp:treatment-meta><kwd-group><label>Taxon classification</label><kwd><named-content xmlns:xlink="http://www.w3.org/1999/xlink" content-type="kingdom">Animalia</named-content></kwd><kwd><named-content xmlns:xlink="http://www.w3.org/1999/xlink" content-type="order">Opiliones</named-content></kwd><kwd><named-content xmlns:xlink="http://www.w3.org/1999/xlink" content-type="family">Epedanidae</named-content></kwd></kwd-group><mixed-citation publication-type="journal"><person-group><name><surname>Zhang</surname><given-names>Chao</given-names></name><name><surname>Martens</surname><given-names>Jochen</given-names></name></person-group><article-title>A taxonomic study on <tp:taxon-name><tp:taxon-name-part taxon-name-part-type="family">Epedanidae</tp:taxon-name-part></tp:taxon-name> from Thailand including functional aspects of male genital morphology (<tp:taxon-name><tp:taxon-name-part taxon-name-part-type="order">Opiliones</tp:taxon-name-part></tp:taxon-name>, <tp:taxon-name><tp:taxon-name-part taxon-name-part-type="suborder">Laniatores</tp:taxon-name-part></tp:taxon-name>)</article-title><source>Zookeys</source><day>24</day><month>2</month><year>2020</year><volume>915</volume><fpage>25</fpage><lpage>58</lpage><pub-id pub-id-type="doi">10.3897/zookeys.915.47626</pub-id></mixed-citation></tp:treatment-meta><tp:nomenclature><tp:taxon-name><object-id xmlns:xlink="http://www.w3.org/1999/xlink" content-type="arpha" xlink:type="simple">936A11B7-63CA-5827-8751-BFC806B77B27</object-id>
            <tp:taxon-name-part taxon-name-part-type="genus" reg="Toccolus">Toccolus</tp:taxon-name-part>
            <tp:taxon-name-part taxon-name-part-type="species" reg="kuryi">kuryi</tp:taxon-name-part>
            <object-id xmlns:xlink="http://www.w3.org/1999/xlink" content-type="zoobank" xlink:type="simple">http://zoobank.org/F49E92F7-8667-435F-A842-438280CEE8CA</object-id>
          </tp:taxon-name><tp:taxon-status xmlns:xlink="http://www.w3.org/1999/xlink" xlink:type="simple">sp. nov.</tp:taxon-status><xref ref-type="fig" rid="F13">Figs 102–109</xref><xref ref-type="fig" rid="F14">, 110–117</xref><xref ref-type="fig" rid="F15">, 118–123</xref><xref ref-type="fig" rid="F16">, 124–129</xref></tp:nomenclature><tp:treatment-sec sec-type="type material" id="SECID0EEXAI"><title>Type material.</title><p><bold><italic>Holotype</italic></bold> male (SMF-CJM7065): THAILAND: Loel Province: Nang Hin District, near cave Wat Tham Malohan (No.18a), <named-content xmlns:xlink="http://www.w3.org/1999/xlink" content-type="dwc:verbatimCoordinates" xlink:type="simple"><named-content content-type="geo-json" specific-use="{&#34;type&#34;:&#34;Point&#34;,&#34;coordinates&#34;:[101.878167,17.107833]}" id="NCID0ESXAI" xlink:type="simple">17°06.47'N 101°52.69'E</named-content></named-content>, alt. 362 m, 2 November 2010, S. Dashdamirov leg. <bold><italic>Paratype</italic>.</bold> One female (SMF-CJM7063): THAILAND: Nong Khai Province: Sangkhom District, Tham Tip Waterfall (No. 23), <named-content xmlns:xlink="http://www.w3.org/1999/xlink" content-type="dwc:verbatimCoordinates" xlink:type="simple"><named-content content-type="geo-json" specific-use="{&#34;type&#34;:&#34;Point&#34;,&#34;coordinates&#34;:[102.186000,18.126167]}" id="NCID0E5XAI" xlink:type="simple">18°07.57'N 102°11.16'E</named-content></named-content>, alt. 198 m, 3 November 2010, S. Dashdamirov leg.</p></tp:treatment-sec><tp:treatment-sec sec-type="diagnosis" id="SECID0EDYAI"><title>Diagnosis.</title><p>The distal part of glans nearly triangular (ventral and dorsal views, Figs <xref ref-type="fig" rid="F15">119</xref>, <xref ref-type="fig" rid="F15">121</xref>) and the tip curved ventrally (lateral view, Fig. <xref ref-type="fig" rid="F15">120</xref>). Basichelicerite dorsally with three spines (Figs <xref ref-type="fig" rid="F13">103</xref>, <xref ref-type="fig" rid="F13">104</xref>, <xref ref-type="fig" rid="F14">112</xref>, <xref ref-type="fig" rid="F14">113</xref>). Pedipalpal femur ventrally with a row of six setiferous tubercles, the longest one at the base (Figs <xref ref-type="fig" rid="F13">108</xref>, <xref ref-type="fig" rid="F14">116</xref>).</p></tp:treatment-sec><tp:treatment-sec sec-type="etymology" id="SECID0ENZAI"><title>Etymology.</title><p>The specific name is a patronym in honor of Dr. Adriano B. Kury, a well-known arachnologist from Brazil. A. <xref ref-type="bibr" rid="B4">Kury (2000)</xref> created a website of <tp:taxon-name><tp:taxon-name-part taxon-name-part-type="order">Opiliones</tp:taxon-name-part></tp:taxon-name> and built a platform for acquiring knowledge accessible for everyone. He redefined the family <tp:taxon-name><tp:taxon-name-part taxon-name-part-type="family">Epedanidae</tp:taxon-name-part></tp:taxon-name> to include four subfamilies (<xref ref-type="bibr" rid="B3">Kury 1993</xref>).</p></tp:treatment-sec><tp:treatment-sec sec-type="description" id="SECID0EF1AI"><title>Description.</title><p><bold>Male</bold> (holotype) habitus as in Figs <xref ref-type="fig" rid="F13">102</xref>, <xref ref-type="fig" rid="F14">110</xref>, <xref ref-type="fig" rid="F16">124–126</xref>. Coloration (Figs <xref ref-type="fig" rid="F16">124–126</xref>): body light yellow with brown patches; median area of prosoma with brown reticulations; both lateral ridges of scutum with brown stripes; opisthosomal areae I–III each with a transverse brownish band; area IV with a series of three brown flecks; all free tergites brown; all coxae yellow with brown reticulations distally; free sternites each with brown bands, these somewhat paler on the central portion; chelicerae and pedipalps reticulated; trochanters pale yellow, femur, patella, tibia and metatarsus with black reticulations, tarsus lighter.</p><fig id="F13" position="float" orientation="portrait"><object-id xmlns:xlink="http://www.w3.org/1999/xlink" content-type="doi" xlink:type="simple">10.3897/zookeys.915.47626.figures102-109</object-id><object-id xmlns:xlink="http://www.w3.org/1999/xlink" content-type="arpha" xlink:type="simple">35A9C896-57B8-565F-815E-8748F5D93C2B</object-id><label>Figures 102–109.</label><caption><p><italic><tp:taxon-name><tp:taxon-name-part taxon-name-part-type="genus" reg="Toccolus">Toccolus</tp:taxon-name-part> <tp:taxon-name-part taxon-name-part-type="species" reg="kuryi">kuryi</tp:taxon-name-part></tp:taxon-name></italic> sp. nov., male holotype <bold>102</bold> body, lateral view <bold>103</bold> left chelicera, medial view <bold>104</bold> same, lateral view <bold>105</bold> left basichelicerite, dorsal view <bold>106</bold> left cheliceral hand, frontal view <bold>107</bold> left pedipalp, medial view <bold>108</bold> same, lateral view <bold>109</bold> right pedipalp, medial view. Scale bars: 1 mm.</p></caption><graphic xmlns:xlink="http://www.w3.org/1999/xlink" xlink:href="zookeys-915-025-g013.jpg" position="float" orientation="portrait" xlink:type="simple" id="oo_383033.jpg"><uri content-type="original_file" xlink:type="simple">https://binary.pensoft.net/fig/383033</uri></graphic></fig><p><bold><italic>Dorsum</italic></bold> (Figs <xref ref-type="fig" rid="F14">110</xref>, <xref ref-type="fig" rid="F16">124</xref>). Scutum trapezoid in appearance, both parts nearly parallel-sided, the widest portion of body at opisthosomal area IV, posterior end of opisthosoma bluntly rounded. Prosoma with a row of ten sharply pointed tubercles along anterior margin. Dorsal scutum smooth. Ocularium oval, removed from anterior border of prosoma scutum by 0.38 mm, armed with a conspicuous short median spine of about the height of ocularium (lateral view), four small tubercles above both eyes. The area behind ocularium raised, and the posterior margin of prosoma smoothly rounded. The anterior margin of opisthosomal area I markedly bowed out, borders of other scutal areae slightly bowed out. Opisthosomal areae I–IV with a row of seta-tipped tubercles each and a longitudinal row of similar tubercles on left and right lateral margins. Free tergites with a transverse row of seta-tipped tubercles and anal operculum with scattered granules.</p><p><bold><italic>Venter</italic></bold> (Fig. <xref ref-type="fig" rid="F16">126</xref>). Coxae with tubercular surface, coxa I additionally with enlarged seta-tipped tubercles. Coxae II–IV with minute tubercles. Genital operculum and free sternites with seta-tipped granules. Spiracles clearly visible.</p><p><bold><italic>Chelicerae</italic></bold> (Figs <xref ref-type="fig" rid="F13">103–106</xref>). Basichelicerite elongate, armed with two long, curved spines, one short spine dorsally; another one distally on the ectal side; six seta-tipped tubercles scattered over the ventral side; medial side with a basal protuberance (Fig. <xref ref-type="fig" rid="F13">103</xref>). Cheliceral hand considerably widened, pro-dorsally with few seta-tipped tubercles, the inner ones larger than the outer ones; ectally with two seta-tipped tubercles at the subdistal portion; one enlarged seta-tipped tubercle and a smaller one on the ventral side. Fingers strong, inner edges toothed (Fig. <xref ref-type="fig" rid="F13">106</xref>): moveable finger with five teeth, the proximal one cut rectangularly, the other four pointed; fixed finger with five pointed teeth.</p><fig id="F14" position="float" orientation="portrait"><object-id xmlns:xlink="http://www.w3.org/1999/xlink" content-type="doi" xlink:type="simple">10.3897/zookeys.915.47626.figures110-117</object-id><object-id xmlns:xlink="http://www.w3.org/1999/xlink" content-type="arpha" xlink:type="simple">64CCA43F-71B1-595C-B69D-5CBC362B9568</object-id><label>Figures 110–117.</label><caption><p><italic><tp:taxon-name><tp:taxon-name-part taxon-name-part-type="genus" reg="Toccolus">Toccolus</tp:taxon-name-part> <tp:taxon-name-part taxon-name-part-type="species" reg="kuryi">kuryi</tp:taxon-name-part></tp:taxon-name></italic> sp. nov., male (Fig. <xref ref-type="fig" rid="F14">110</xref>, holotype) and female (Figs <xref ref-type="fig" rid="F14">111–117</xref>, paratype) <bold>110, 111</bold> body, dorsal view <bold>112</bold> right chelicera, lateral view <bold>113</bold> same, medial view <bold>114</bold> right basichelicerite, dorsal view <bold>115</bold> right cheliceral hand, frontal view <bold>116</bold> right pedipalp, lateral view <bold>117</bold> same, medial view. Scale bars: 1 mm (<bold>110–113, 116, 117</bold>), 0.5 mm (<bold>114, 115</bold>).</p></caption><graphic xmlns:xlink="http://www.w3.org/1999/xlink" xlink:href="zookeys-915-025-g014.jpg" position="float" orientation="portrait" xlink:type="simple" id="oo_383034.jpg"><uri content-type="original_file" xlink:type="simple">https://binary.pensoft.net/fig/383034</uri></graphic></fig><p><bold><italic>Pedipalps</italic></bold> (Figs <xref ref-type="fig" rid="F13">107–109</xref>). Coxa dorsally with three seta-tipped tubercles, one strong distal, one sub-distal exterior to it, and a blunt one situated proximally; ventrally with two seta-tipped tubercles. Trochanter ventrally with two setiferous tubercles and dorsally with an enlarge one and a small one. Femur ventrally with a row of five (right pedipalp, Fig. <xref ref-type="fig" rid="F13">102</xref>) or six (left pedipalp, Fig. <xref ref-type="fig" rid="F13">108</xref>) setiferous tubercles, the longest one at the base of the row; dorsally with a row of ten setiferous tubercles, distal one and proximal one inconspicuous; disto-medially side with two setiferous tubercles. Patella ventro-mesally with two and ventro-ectally with one setiferous tubercles. Tibia ventro-mesally with three and ventro-ectally with four setiferous tubercles. Tarsus with three setiferous tubercles each ventro-ectally and ventro-medially. Tarsal claw massive, curved, longer than tarsus.</p><p><bold><italic>Legs</italic>.</bold> All segments unarmed, nearly smooth. Legs I–II slender, legs III–IV strong. Femora I–III not curved, almost straight, femur IV slightly curved. Distitarsi I and II with two tarsomeres. Distitarsi III and IV without scopula and with two unpectinated claws. Tarsal formula (I–IV): 7(2)/16(2)/7/7.</p><p><bold><italic>Penis</italic></bold> (Figs <xref ref-type="fig" rid="F15">118–121</xref>). Shaft slender, nearly parallel-sided, apical part (pars distalis) distended. Ventral plate conspicuously constricted apically, and dorsally with deep indented near the glans. Glans partially sunken into dorsal depressed portion of pars distalis and extended the distal margin of the ventral plate (Fig. <xref ref-type="fig" rid="F15">120</xref>). The distal part of glans almost triangular (ventral and dorsal views, Figs <xref ref-type="fig" rid="F15">119</xref>, <xref ref-type="fig" rid="F15">121</xref>), the tip curved ventrally. Spination symmetrical. One pair of setae A, B, and F. Two pairs of setae C1–2, D1–2, and E1–2 (Figs <xref ref-type="fig" rid="F15">120</xref>, <xref ref-type="fig" rid="F15">121</xref>).</p></tp:treatment-sec><tp:treatment-sec sec-type="Female" id="SECID0E4ABI"><title>Female</title><p>(SMF-CJM7063) (Figs <xref ref-type="fig" rid="F14">111–117</xref>, <xref ref-type="fig" rid="F15">122</xref>, <xref ref-type="fig" rid="F15">123</xref>, <xref ref-type="fig" rid="F16">127–129</xref>). Body nearly oval. Granulation and spination of body similar to the male (Figs <xref ref-type="fig" rid="F14">111</xref>, <xref ref-type="fig" rid="F16">127</xref>). Prosoma with a row of eight sharp pointed tubercles along anterior margin (Fig. <xref ref-type="fig" rid="F14">111</xref>). Surface of dorsum smooth. Ocularium with only one conspicuous tubercle near the left eye except for the long median spine. Chelicerae of normal shape, not enlarged, slight difference in inner edges of cheliceral finger (Fig. <xref ref-type="fig" rid="F14">115</xref>). Femora of pedipalpi ventrally with six and dorsally with a row of five setiferous tubercles, disto-medially with three setiferous tubercles. Tarsal formula (I–IV): 6(2)/15(2)/7/7.</p><p><bold><italic>Ovipositor</italic></bold> (Figs <xref ref-type="fig" rid="F15">122</xref>, <xref ref-type="fig" rid="F15">123</xref>). Ventral side with four, dorsal side with six setae.</p><p><bold>Measurements.</bold> Male (female): body 2.27 (2.76) long, 2.08 (1.96) wide at widest portion, scutum 1.95 (1.79) long. Ocularium 0.41 (0.30) long, 0.69 (0.51) wide. Proximal chelicerae 1.24 (0.84) long, 0.47 (0.31) wide; second 2.20 (1.37) long, 0.78 (0.45) wide; distal 0.97 (0.62) long, 0.22 (0.14) wide. Pedipalp claw 0.82 (0.79) long. Penis 1.02 long. Measurements of pedipalp and legs as in Tables <xref ref-type="table" rid="T7">7</xref> and <xref ref-type="table" rid="T8">8</xref>.</p><table-wrap id="T7" position="float" orientation="portrait"><label>Table 7.</label><caption><p><italic><tp:taxon-name><tp:taxon-name-part taxon-name-part-type="genus" reg="Toccolus">Toccolus</tp:taxon-name-part> <tp:taxon-name-part taxon-name-part-type="species" reg="kuryi">kuryi</tp:taxon-name-part></tp:taxon-name></italic> sp. nov. Measurements of the pedipalp and legs of the male holotype, as length/width.</p></caption><table id="TID0EJEBI" rules="all"><tbody><tr><td rowspan="1" colspan="1"/><td rowspan="1" colspan="1">
                    <bold>Trochanter</bold>
                  </td><td rowspan="1" colspan="1">
                    <bold>Femur</bold>
                  </td><td rowspan="1" colspan="1">
                    <bold>Patella</bold>
                  </td><td rowspan="1" colspan="1">
                    <bold>Tibia</bold>
                  </td><td rowspan="1" colspan="1">
                    <bold>Metatarsus</bold>
                  </td><td rowspan="1" colspan="1">
                    <bold>Tarsus</bold>
                  </td><td rowspan="1" colspan="1">
                    <bold>Total</bold>
                  </td></tr><tr><td rowspan="1" colspan="1">Pedipalp</td><td rowspan="1" colspan="1">0.56/0.43</td><td rowspan="1" colspan="1">1.56/0.30</td><td rowspan="1" colspan="1">0.98/0.32</td><td rowspan="1" colspan="1">0.95/0.35</td><td rowspan="1" colspan="1"/><td rowspan="1" colspan="1">0.70/0.38</td><td rowspan="1" colspan="1">4.75</td></tr><tr><td rowspan="1" colspan="1">Leg I</td><td rowspan="1" colspan="1">0.35/0.24</td><td rowspan="1" colspan="1">1.60/0.17</td><td rowspan="1" colspan="1">0.52/0.23</td><td rowspan="1" colspan="1">1.12/0.13</td><td rowspan="1" colspan="1">1.94/0.06</td><td rowspan="1" colspan="1">1.06/0.04</td><td rowspan="1" colspan="1">6.59</td></tr><tr><td rowspan="1" colspan="1">Leg II</td><td rowspan="1" colspan="1">0.34/0.25</td><td rowspan="1" colspan="1">2.15/0.14</td><td rowspan="1" colspan="1">0.59/0.21</td><td rowspan="1" colspan="1">1.86/0.12</td><td rowspan="1" colspan="1">2.74/0.05</td><td rowspan="1" colspan="1">1.94/0.04</td><td rowspan="1" colspan="1">9.62</td></tr><tr><td rowspan="1" colspan="1">Leg III</td><td rowspan="1" colspan="1">0.42/0.29</td><td rowspan="1" colspan="1">1.86/0.22</td><td rowspan="1" colspan="1">0.61/.032</td><td rowspan="1" colspan="1">1.30/0.21</td><td rowspan="1" colspan="1">2.21/0.12</td><td rowspan="1" colspan="1">1.03/0.07</td><td rowspan="1" colspan="1">7.43</td></tr><tr><td rowspan="1" colspan="1">Leg IV</td><td rowspan="1" colspan="1">0.48/0.35</td><td rowspan="1" colspan="1">2.32/0.24</td><td rowspan="1" colspan="1">0.63/0.32</td><td rowspan="1" colspan="1">1.76/0.21</td><td rowspan="1" colspan="1">2.71/0.11</td><td rowspan="1" colspan="1">1.15/0.05</td><td rowspan="1" colspan="1">9.05</td></tr></tbody></table></table-wrap><table-wrap id="T8" position="float" orientation="portrait"><label>Table 8.</label><caption><p><italic><tp:taxon-name><tp:taxon-name-part taxon-name-part-type="genus" reg="Toccolus">Toccolus</tp:taxon-name-part> <tp:taxon-name-part taxon-name-part-type="species" reg="kuryi">kuryi</tp:taxon-name-part></tp:taxon-name></italic> sp. nov. Measurements of the pedipalp and legs of the female paratype, as length/width.</p></caption><table id="TID0EDMBI" rules="all"><tbody><tr><td rowspan="1" colspan="1"/><td rowspan="1" colspan="1">
                    <bold>Trochanter</bold>
                  </td><td rowspan="1" colspan="1">
                    <bold>Femur</bold>
                  </td><td rowspan="1" colspan="1">
                    <bold>Patella</bold>
                  </td><td rowspan="1" colspan="1">
                    <bold>Tibia</bold>
                  </td><td rowspan="1" colspan="1">
                    <bold>Metatarsus</bold>
                  </td><td rowspan="1" colspan="1">
                    <bold>Tarsus</bold>
                  </td><td rowspan="1" colspan="1">
                    <bold>Total</bold>
                  </td></tr><tr><td rowspan="1" colspan="1">Pedipalp</td><td rowspan="1" colspan="1">0.42/0.34</td><td rowspan="1" colspan="1">1.28/0.23</td><td rowspan="1" colspan="1">0.78/0.26</td><td rowspan="1" colspan="1">0.87/0.27</td><td rowspan="1" colspan="1"/><td rowspan="1" colspan="1">0.66/0.29</td><td rowspan="1" colspan="1">4.01</td></tr><tr><td rowspan="1" colspan="1">Leg I</td><td rowspan="1" colspan="1">0.24/0.22</td><td rowspan="1" colspan="1">1.24/0.15</td><td rowspan="1" colspan="1">0.48/0.19</td><td rowspan="1" colspan="1">0.93/0.11</td><td rowspan="1" colspan="1">1.54/0.06</td><td rowspan="1" colspan="1">0.64/0.04</td><td rowspan="1" colspan="1">5.71</td></tr><tr><td rowspan="1" colspan="1">Leg II</td><td rowspan="1" colspan="1">0.22/0.19</td><td rowspan="1" colspan="1">1.72/0.13</td><td rowspan="1" colspan="1">0.52/0.19</td><td rowspan="1" colspan="1">1.51/0.10</td><td rowspan="1" colspan="1">2.27/0.05</td><td rowspan="1" colspan="1">2.46/0.04</td><td rowspan="1" colspan="1">8.70</td></tr><tr><td rowspan="1" colspan="1">Leg III</td><td rowspan="1" colspan="1">0.26/0.30</td><td rowspan="1" colspan="1">1.35/0.18</td><td rowspan="1" colspan="1">0.53/0.27</td><td rowspan="1" colspan="1">1.07/0.19</td><td rowspan="1" colspan="1">1.79/0.09</td><td rowspan="1" colspan="1">0.76/0.08</td><td rowspan="1" colspan="1">5.76</td></tr><tr><td rowspan="1" colspan="1">Leg IV</td><td rowspan="1" colspan="1">0.32/0.28</td><td rowspan="1" colspan="1">1.67/0.19</td><td rowspan="1" colspan="1">0.56/0.25</td><td rowspan="1" colspan="1">1.39/0.17</td><td rowspan="1" colspan="1">2.48/0.08</td><td rowspan="1" colspan="1">1.13/0.07</td><td rowspan="1" colspan="1">7.55</td></tr></tbody></table></table-wrap></tp:treatment-sec><tp:treatment-sec sec-type="habitat" id="SECID0EEPBI"><title>Habitat.</title><p>The specimens were collected under stones (SMF-CJM7065) and under <italic><tp:taxon-name><tp:taxon-name-part taxon-name-part-type="genus" reg="Acacia">Acacia</tp:taxon-name-part></tp:taxon-name></italic> bark and rotten stumps (SMF-CJM7063).</p></tp:treatment-sec><tp:treatment-sec sec-type="distribution" id="SECID0ERPBI"><title>Distribution.</title><p>Thailand (Loel Province, Nong Khai Province).</p><fig id="F15" position="float" orientation="portrait"><object-id xmlns:xlink="http://www.w3.org/1999/xlink" content-type="doi" xlink:type="simple">10.3897/zookeys.915.47626.figures118-123</object-id><object-id xmlns:xlink="http://www.w3.org/1999/xlink" content-type="arpha" xlink:type="simple">EE4F86F6-0B7F-5B6B-9978-44F59A172A30</object-id><label>Figures 118–123.</label><caption><p><italic><tp:taxon-name><tp:taxon-name-part taxon-name-part-type="genus" reg="Toccolus">Toccolus</tp:taxon-name-part> <tp:taxon-name-part taxon-name-part-type="species" reg="kuryi">kuryi</tp:taxon-name-part></tp:taxon-name></italic> sp. nov., genitalia of male holotype <bold>118</bold> penis, dorsal view <bold>119</bold> pars distalis of penis, dorsal view <bold>120</bold> same, lateral view <bold>121</bold> same, ventral view <bold>122</bold> ovipositor, ventral view <bold>123</bold> same, dorsal view. Abbreviations: <bold>G</bold> glans <bold><abbrev xmlns:xlink="http://www.w3.org/1999/xlink" xlink:title="pars basalis" id="ABBRID0EYQBI" xlink:type="simple">Pb</abbrev></bold> pars basalis <bold><abbrev xmlns:xlink="http://www.w3.org/1999/xlink" xlink:title="pars distalis" id="ABBRID0E4QBI" xlink:type="simple">Pd</abbrev></bold> pars distalis <bold><abbrev xmlns:xlink="http://www.w3.org/1999/xlink" xlink:title="ventral plate" id="ABBRID0ECRBI" xlink:type="simple">VP</abbrev></bold> ventral plate. Scale bars: 0.5 mm (<bold>118</bold>), 0.25 mm (<bold>119–123</bold>).</p></caption><graphic xmlns:xlink="http://www.w3.org/1999/xlink" xlink:href="zookeys-915-025-g015.jpg" position="float" orientation="portrait" xlink:type="simple" id="oo_383035.jpg"><uri content-type="original_file" xlink:type="simple">https://binary.pensoft.net/fig/383035</uri></graphic></fig><fig id="F16" position="float" orientation="portrait"><object-id xmlns:xlink="http://www.w3.org/1999/xlink" content-type="doi" xlink:type="simple">10.3897/zookeys.915.47626.figures124-129</object-id><object-id xmlns:xlink="http://www.w3.org/1999/xlink" content-type="arpha" xlink:type="simple">E68E6C2F-4FA9-57C4-B863-34FDEC9B3305</object-id><label>Figures 124–129.</label><caption><p>Photographs of male (Figs <xref ref-type="fig" rid="F16">124–126</xref>, holotype) and female (Figs <xref ref-type="fig" rid="F16">127–129</xref>, paratype) of <italic><tp:taxon-name><tp:taxon-name-part taxon-name-part-type="genus" reg="Toccolus">Toccolus</tp:taxon-name-part> <tp:taxon-name-part taxon-name-part-type="species" reg="kuryi">kuryi</tp:taxon-name-part></tp:taxon-name></italic> sp. nov. <bold>124, 127</bold> body and parts of appendages, dorsal view <bold>125, 128</bold> body and parts of appendages, lateral view <bold>126, 129</bold> body and parts of appendages, ventral view. Scale bars: 1 mm.</p></caption><graphic xmlns:xlink="http://www.w3.org/1999/xlink" xlink:href="zookeys-915-025-g016.jpg" position="float" orientation="portrait" xlink:type="simple" id="oo_383036.jpg"><uri content-type="original_file" xlink:type="simple">https://binary.pensoft.net/fig/383036</uri></graphic></fig></tp:treatment-sec><ref-list><ref id="B4"><mixed-citation xmlns:xlink="http://www.w3.org/1999/xlink" xlink:type="simple"><person-group><name name-style="western"><surname>Kury</surname><given-names>AB</given-names></name></person-group> (<year>2000</year> onwards) Classification of <tp:taxon-name><tp:taxon-name-part taxon-name-part-type="order">Opiliones</tp:taxon-name-part></tp:taxon-name>. Museu Nacional/UFRJ website. <ext-link xlink:type="simple" ext-link-type="uri" xlink:href="http://www.museunacional.ufrj.br/mndi/Aracnologia/opiliones.html">http://www.museunacional.ufrj.br/mndi/Aracnologia/opiliones.html</ext-link></mixed-citation></ref><ref id="B3"><mixed-citation xmlns:xlink="http://www.w3.org/1999/xlink" xlink:type="simple"><person-group><name name-style="western"><surname>Kury</surname><given-names>AB</given-names></name></person-group> (<year>1993</year>) Análise filogenètica de <tp:taxon-name><tp:taxon-name-part taxon-name-part-type="superfamily">Gonyleptoidea</tp:taxon-name-part></tp:taxon-name> (<tp:taxon-name><tp:taxon-name-part taxon-name-part-type="class">Arachnida</tp:taxon-name-part></tp:taxon-name>, <tp:taxon-name><tp:taxon-name-part taxon-name-part-type="order">Opiliones</tp:taxon-name-part></tp:taxon-name>, <tp:taxon-name><tp:taxon-name-part taxon-name-part-type="suborder">Laniatores</tp:taxon-name-part></tp:taxon-name>). PhD Thesis, Universidade de São Paulo, São Paulo.</mixed-citation></ref></ref-list></tp:taxon-treatment>
